# Supplementary material for: De novo transcriptome assembly, functional annotation and differential gene expression analysis of juvenile and adult E. fetida, a model oligochaete used in ecotoxicological studies
Source: Biol Res. 2017 Feb 27;50:7. doi: 10.1186/s40659-017-0114-y (PMC5327576; doi:10.1186/s40659-017-0114-y)
Supplement: Supplementary file 1 — Additional file 1: Table S1. Functional annotation of the Trinity generated transcriptome file. [file 40659_2017_114_MOESM1_ESM.xlsx]

## Sheet: trinotate17b_e5_annotation_repo
#gene_id	transcript_id	prot_id	prot_coords	Pfam	gene_ontology_pfam
TRINITY_DN31188_c0_g1	TRINITY_DN31188_c0_g1_i1	.	.	.	.
TRINITY_DN31188_c0_g2	TRINITY_DN31188_c0_g2_i1	.	.	.	.
TRINITY_DN31183_c0_g1	TRINITY_DN31183_c0_g1_i1	TRINITY_DN31183_c0_g1_i1|m.1	334-2[-]	.	.
TRINITY_DN31128_c0_g1	TRINITY_DN31128_c0_g1_i1	.	.	.	.
TRINITY_DN31123_c0_g1	TRINITY_DN31123_c0_g1_i1	.	.	.	.
TRINITY_DN31122_c0_g1	TRINITY_DN31122_c0_g1_i1	.	.	.	.
TRINITY_DN31120_c0_g1	TRINITY_DN31120_c0_g1_i1	.	.	.	.
TRINITY_DN31118_c0_g1	TRINITY_DN31118_c0_g1_i1	.	.	.	.
TRINITY_DN48499_c0_g1	TRINITY_DN48499_c0_g1_i1	.	.	.	.
TRINITY_DN48421_c0_g1	TRINITY_DN48421_c0_g1_i1	.	.	.	.
TRINITY_DN48430_c0_g1	TRINITY_DN48430_c0_g1_i1	.	.	.	.
TRINITY_DN48430_c0_g2	TRINITY_DN48430_c0_g2_i1	.	.	.	.
TRINITY_DN48454_c0_g2	TRINITY_DN48454_c0_g2_i1	.	.	.	.
TRINITY_DN48445_c0_g1	TRINITY_DN48445_c0_g1_i1	.	.	.	.
TRINITY_DN48445_c0_g2	TRINITY_DN48445_c0_g2_i1	.	.	.	.
TRINITY_DN48417_c0_g1	TRINITY_DN48417_c0_g1_i1	.	.	.	.
TRINITY_DN48441_c0_g1	TRINITY_DN48441_c0_g1_i1	.	.	.	.
TRINITY_DN58442_c0_g1	TRINITY_DN58442_c0_g1_i1	.	.	.	.
TRINITY_DN58473_c1_g1	TRINITY_DN58473_c1_g1_i1	.	.	.	.
TRINITY_DN58460_c0_g1	TRINITY_DN58460_c0_g1_i1	.	.	.	.
TRINITY_DN58460_c0_g2	TRINITY_DN58460_c0_g2_i1	.	.	.	.
TRINITY_DN38711_c0_g1	TRINITY_DN38711_c0_g1_i1	.	.	.	.
TRINITY_DN38711_c0_g2	TRINITY_DN38711_c0_g2_i1	.	.	.	.
TRINITY_DN38751_c0_g1	TRINITY_DN38751_c0_g1_i1	.	.	.	.
TRINITY_DN38734_c0_g1	TRINITY_DN38734_c0_g1_i1	.	.	.	.
TRINITY_DN95211_c0_g1	TRINITY_DN95211_c0_g1_i1	.	.	.	.
TRINITY_DN95239_c0_g2	TRINITY_DN95239_c0_g2_i1	.	.	.	.
TRINITY_DN95233_c0_g1	TRINITY_DN95233_c0_g1_i1	.	.	.	.
TRINITY_DN95250_c0_g1	TRINITY_DN95250_c0_g1_i1	.	.	.	.
TRINITY_DN95271_c0_g1	TRINITY_DN95271_c0_g1_i1	.	.	.	.
TRINITY_DN95271_c0_g2	TRINITY_DN95271_c0_g2_i1	.	.	.	.
TRINITY_DN95290_c0_g1	TRINITY_DN95290_c0_g1_i1	.	.	.	.
TRINITY_DN95278_c0_g1	TRINITY_DN95278_c0_g1_i1	TRINITY_DN95278_c0_g1_i1|m.2	3-581[+]	PF00735.13^Septin^Septin^6-88^E:1.3e-29	GO:0005525^molecular_function^GTP binding
TRINITY_DN55680_c0_g1	TRINITY_DN55680_c0_g1_i1	.	.	.	.
TRINITY_DN55680_c0_g2	TRINITY_DN55680_c0_g2_i1	.	.	.	.
TRINITY_DN55674_c0_g1	TRINITY_DN55674_c0_g1_i1	.	.	.	.
TRINITY_DN55694_c0_g1	TRINITY_DN55694_c0_g1_i1	.	.	.	.
TRINITY_DN46700_c0_g1	TRINITY_DN46700_c0_g1_i1	.	.	.	.
TRINITY_DN46766_c0_g1	TRINITY_DN46766_c0_g1_i1	.	.	.	.
TRINITY_DN46793_c0_g1	TRINITY_DN46793_c0_g1_i1	.	.	.	.
TRINITY_DN46722_c0_g1	TRINITY_DN46722_c0_g1_i1	.	.	.	.
TRINITY_DN46790_c0_g1	TRINITY_DN46790_c0_g1_i1	.	.	.	.
TRINITY_DN46782_c0_g1	TRINITY_DN46782_c0_g1_i1	.	.	.	.
TRINITY_DN46725_c0_g1	TRINITY_DN46725_c0_g1_i1	.	.	.	.
TRINITY_DN83281_c0_g1	TRINITY_DN83281_c0_g1_i1	.	.	.	.
TRINITY_DN83248_c0_g1	TRINITY_DN83248_c0_g1_i1	.	.	.	.
TRINITY_DN83248_c0_g3	TRINITY_DN83248_c0_g3_i1	.	.	.	.
TRINITY_DN83209_c0_g1	TRINITY_DN83209_c0_g1_i1	.	.	.	.
TRINITY_DN83284_c0_g1	TRINITY_DN83284_c0_g1_i1	.	.	.	.
TRINITY_DN83242_c0_g1	TRINITY_DN83242_c0_g1_i1	.	.	.	.
TRINITY_DN83216_c0_g1	TRINITY_DN83216_c0_g1_i1	.	.	.	.
TRINITY_DN83270_c0_g1	TRINITY_DN83270_c0_g1_i1	TRINITY_DN83270_c0_g1_i1|m.3	323-3[-]	PF00152.15^tRNA-synt_2^tRNA synthetases class II (D, K and N)^33-102^E:5.1e-17	GO:0000166^molecular_function^nucleotide binding`GO:0004812^molecular_function^aminoacyl-tRNA ligase activity`GO:0005524^molecular_function^ATP binding`GO:0006418^biological_process^tRNA aminoacylation for protein translation
TRINITY_DN83270_c1_g1	TRINITY_DN83270_c1_g1_i1	.	.	.	.
TRINITY_DN83244_c0_g1	TRINITY_DN83244_c0_g1_i1	.	.	.	.
TRINITY_DN83244_c0_g2	TRINITY_DN83244_c0_g2_i1	.	.	.	.
TRINITY_DN83243_c1_g1	TRINITY_DN83243_c1_g1_i1	.	.	.	.
TRINITY_DN83274_c0_g1	TRINITY_DN83274_c0_g1_i1	.	.	.	.
TRINITY_DN83277_c0_g1	TRINITY_DN83277_c0_g1_i1	.	.	.	.
TRINITY_DN57017_c0_g1	TRINITY_DN57017_c0_g1_i1	.	.	.	.
TRINITY_DN57064_c0_g1	TRINITY_DN57064_c0_g1_i1	.	.	.	.
TRINITY_DN57064_c0_g2	TRINITY_DN57064_c0_g2_i1	.	.	.	.
TRINITY_DN94336_c0_g1	TRINITY_DN94336_c0_g1_i1	TRINITY_DN94336_c0_g1_i1|m.4	299-3[-]	PF02310.14^B12-binding^B12 binding domain^9-98^E:4.4e-10	GO:0031419^molecular_function^cobalamin binding`GO:0046872^molecular_function^metal ion binding
TRINITY_DN94336_c0_g1	TRINITY_DN94336_c0_g1_i1	TRINITY_DN94336_c0_g1_i1|m.5	3-299[+]	.	.
TRINITY_DN94336_c1_g1	TRINITY_DN94336_c1_g1_i1	TRINITY_DN94336_c1_g1_i1|m.6	301-2[-]	.	.
TRINITY_DN94336_c1_g1	TRINITY_DN94336_c1_g1_i1	TRINITY_DN94336_c1_g1_i1|m.7	3-302[+]	.	.
TRINITY_DN94337_c0_g1	TRINITY_DN94337_c0_g1_i1	.	.	.	.
TRINITY_DN94339_c0_g1	TRINITY_DN94339_c0_g1_i1	.	.	.	.
TRINITY_DN94306_c0_g1	TRINITY_DN94306_c0_g1_i1	.	.	.	.
TRINITY_DN94334_c0_g1	TRINITY_DN94334_c0_g1_i1	.	.	.	.
TRINITY_DN94342_c0_g1	TRINITY_DN94342_c0_g1_i1	.	.	.	.
TRINITY_DN94346_c0_g1	TRINITY_DN94346_c0_g1_i1	.	.	.	.
TRINITY_DN94355_c0_g1	TRINITY_DN94355_c0_g1_i1	.	.	.	.
TRINITY_DN94362_c0_g1	TRINITY_DN94362_c0_g1_i1	.	.	.	.
TRINITY_DN94352_c0_g1	TRINITY_DN94352_c0_g1_i1	TRINITY_DN94352_c0_g1_i1|m.8	3-347[+]	.	.
TRINITY_DN94352_c0_g2	TRINITY_DN94352_c0_g2_i1	TRINITY_DN94352_c0_g2_i1|m.9	3-347[+]	.	.
TRINITY_DN86574_c0_g1	TRINITY_DN86574_c0_g1_i1	.	.	.	.
TRINITY_DN86553_c0_g1	TRINITY_DN86553_c0_g1_i1	.	.	.	.
TRINITY_DN86553_c0_g1	TRINITY_DN86553_c0_g1_i2	.	.	.	.
TRINITY_DN86504_c0_g1	TRINITY_DN86504_c0_g1_i1	.	.	.	.
TRINITY_DN86550_c0_g1	TRINITY_DN86550_c0_g1_i1	.	.	.	.
TRINITY_DN86510_c0_g2	TRINITY_DN86510_c0_g2_i1	.	.	.	.
TRINITY_DN86570_c0_g1	TRINITY_DN86570_c0_g1_i1	.	.	.	.
TRINITY_DN86589_c0_g1	TRINITY_DN86589_c0_g1_i2	.	.	.	.
TRINITY_DN86554_c0_g1	TRINITY_DN86554_c0_g1_i1	.	.	.	.
TRINITY_DN86505_c0_g1	TRINITY_DN86505_c0_g1_i1	.	.	.	.
TRINITY_DN86568_c0_g1	TRINITY_DN86568_c0_g1_i1	.	.	.	.
TRINITY_DN86538_c0_g1	TRINITY_DN86538_c0_g1_i1	.	.	.	.
TRINITY_DN43681_c0_g1	TRINITY_DN43681_c0_g1_i1	.	.	.	.
TRINITY_DN43699_c0_g1	TRINITY_DN43699_c0_g1_i1	.	.	.	.
TRINITY_DN43699_c0_g2	TRINITY_DN43699_c0_g2_i1	.	.	.	.
TRINITY_DN43639_c0_g1	TRINITY_DN43639_c0_g1_i1	.	.	.	.
TRINITY_DN43642_c0_g2	TRINITY_DN43642_c0_g2_i1	.	.	.	.
TRINITY_DN43660_c0_g1	TRINITY_DN43660_c0_g1_i1	.	.	.	.
TRINITY_DN43666_c0_g1	TRINITY_DN43666_c0_g1_i1	.	.	.	.
TRINITY_DN43640_c0_g1	TRINITY_DN43640_c0_g1_i1	.	.	.	.
TRINITY_DN43640_c1_g1	TRINITY_DN43640_c1_g1_i1	.	.	.	.
TRINITY_DN43689_c0_g1	TRINITY_DN43689_c0_g1_i1	.	.	.	.
TRINITY_DN43677_c0_g1	TRINITY_DN43677_c0_g1_i1	.	.	.	.
TRINITY_DN43677_c0_g2	TRINITY_DN43677_c0_g2_i1	.	.	.	.
TRINITY_DN99438_c0_g1	TRINITY_DN99438_c0_g1_i1	TRINITY_DN99438_c0_g1_i1|m.10	3-341[+]	PF10300.4^DUF3808^Protein of unknown function (DUF3808)^11-74^E:6.4e-13	.
TRINITY_DN99421_c0_g1	TRINITY_DN99421_c0_g1_i1	.	.	.	.
TRINITY_DN99469_c0_g1	TRINITY_DN99469_c0_g1_i1	.	.	.	.
TRINITY_DN99409_c0_g1	TRINITY_DN99409_c0_g1_i1	.	.	.	.
TRINITY_DN99461_c0_g1	TRINITY_DN99461_c0_g1_i1	TRINITY_DN99461_c0_g1_i1|m.11	315-1[-]	.	.
TRINITY_DN99461_c0_g1	TRINITY_DN99461_c0_g1_i1	TRINITY_DN99461_c0_g1_i1|m.12	313-2[-]	.	.
TRINITY_DN10156_c0_g1	TRINITY_DN10156_c0_g1_i1	.	.	.	.
TRINITY_DN10199_c0_g1	TRINITY_DN10199_c0_g1_i1	.	.	.	.
TRINITY_DN10199_c0_g1	TRINITY_DN10199_c0_g1_i2	.	.	.	.
TRINITY_DN10199_c0_g1	TRINITY_DN10199_c0_g1_i3	.	.	.	.
TRINITY_DN10199_c0_g1	TRINITY_DN10199_c0_g1_i4	.	.	.	.
TRINITY_DN10123_c0_g1	TRINITY_DN10123_c0_g1_i1	.	.	.	.
TRINITY_DN10172_c0_g1	TRINITY_DN10172_c0_g1_i1	.	.	.	.
TRINITY_DN10172_c0_g1	TRINITY_DN10172_c0_g1_i2	.	.	.	.
TRINITY_DN10103_c0_g1	TRINITY_DN10103_c0_g1_i1	.	.	.	.
TRINITY_DN10103_c0_g2	TRINITY_DN10103_c0_g2_i1	.	.	.	.
TRINITY_DN10124_c0_g1	TRINITY_DN10124_c0_g1_i1	.	.	.	.
TRINITY_DN10159_c0_g1	TRINITY_DN10159_c0_g1_i1	TRINITY_DN10159_c0_g1_i1|m.13	366-1[-]	PF00084.15^Sushi^Sushi domain (SCR repeat)^48-92^E:0.00015	.
TRINITY_DN12774_c0_g1	TRINITY_DN12774_c0_g1_i2	.	.	.	.
TRINITY_DN12786_c0_g1	TRINITY_DN12786_c0_g1_i1	.	.	.	.
TRINITY_DN12719_c0_g1	TRINITY_DN12719_c0_g1_i1	.	.	.	.
TRINITY_DN12796_c0_g1	TRINITY_DN12796_c0_g1_i1	.	.	.	.
TRINITY_DN12701_c0_g1	TRINITY_DN12701_c0_g1_i1	.	.	.	.
TRINITY_DN12701_c0_g2	TRINITY_DN12701_c0_g2_i1	.	.	.	.
TRINITY_DN71486_c0_g1	TRINITY_DN71486_c0_g1_i1	.	.	.	.
TRINITY_DN71425_c0_g1	TRINITY_DN71425_c0_g1_i1	.	.	.	.
TRINITY_DN71411_c0_g1	TRINITY_DN71411_c0_g1_i1	.	.	.	.
TRINITY_DN71411_c0_g2	TRINITY_DN71411_c0_g2_i1	.	.	.	.
TRINITY_DN64795_c0_g1	TRINITY_DN64795_c0_g1_i1	TRINITY_DN64795_c0_g1_i1|m.14	321-1[-]	PF00067.17^p450^Cytochrome P450^1-107^E:2.4e-39	GO:0005506^molecular_function^iron ion binding`GO:0016705^molecular_function^oxidoreductase activity, acting on paired donors, with incorporation or reduction of molecular oxygen`GO:0020037^molecular_function^heme binding`GO:0055114^biological_process^oxidation-reduction process
TRINITY_DN64795_c0_g2	TRINITY_DN64795_c0_g2_i1	.	.	.	.
TRINITY_DN22619_c0_g1	TRINITY_DN22619_c0_g1_i1	.	.	.	.
TRINITY_DN22667_c0_g1	TRINITY_DN22667_c0_g1_i1	.	.	.	.
TRINITY_DN22601_c0_g1	TRINITY_DN22601_c0_g1_i1	.	.	.	.
TRINITY_DN22605_c0_g1	TRINITY_DN22605_c0_g1_i1	TRINITY_DN22605_c0_g1_i1|m.15	376-2[-]	.	.
TRINITY_DN22605_c0_g1	TRINITY_DN22605_c0_g1_i1	TRINITY_DN22605_c0_g1_i1|m.16	2-313[+]	.	.
TRINITY_DN22687_c0_g1	TRINITY_DN22687_c0_g1_i1	.	.	.	.
TRINITY_DN22637_c0_g1	TRINITY_DN22637_c0_g1_i1	.	.	.	.
TRINITY_DN22637_c0_g2	TRINITY_DN22637_c0_g2_i1	.	.	.	.
TRINITY_DN22698_c0_g1	TRINITY_DN22698_c0_g1_i1	.	.	.	.
TRINITY_DN22634_c0_g1	TRINITY_DN22634_c0_g1_i1	.	.	.	.
TRINITY_DN22640_c0_g1	TRINITY_DN22640_c0_g1_i1	.	.	.	.
TRINITY_DN22662_c0_g2	TRINITY_DN22662_c0_g2_i1	.	.	.	.
TRINITY_DN89166_c0_g1	TRINITY_DN89166_c0_g1_i1	.	.	.	.
TRINITY_DN89172_c0_g1	TRINITY_DN89172_c0_g1_i1	.	.	.	.
TRINITY_DN89120_c0_g1	TRINITY_DN89120_c0_g1_i1	.	.	.	.
TRINITY_DN89120_c1_g1	TRINITY_DN89120_c1_g1_i1	.	.	.	.
TRINITY_DN89176_c0_g1	TRINITY_DN89176_c0_g1_i1	.	.	.	.
TRINITY_DN89176_c1_g1	TRINITY_DN89176_c1_g1_i1	.	.	.	.
TRINITY_DN89118_c0_g1	TRINITY_DN89118_c0_g1_i1	TRINITY_DN89118_c0_g1_i1|m.17	323-3[-]	.	.
TRINITY_DN89118_c0_g1	TRINITY_DN89118_c0_g1_i1	TRINITY_DN89118_c0_g1_i1|m.18	3-323[+]	.	.
TRINITY_DN70864_c0_g2	TRINITY_DN70864_c0_g2_i1	.	.	.	.
TRINITY_DN70846_c0_g1	TRINITY_DN70846_c0_g1_i1	.	.	.	.
TRINITY_DN70824_c0_g1	TRINITY_DN70824_c0_g1_i1	.	.	.	.
TRINITY_DN70824_c0_g2	TRINITY_DN70824_c0_g2_i1	.	.	.	.
TRINITY_DN70841_c0_g1	TRINITY_DN70841_c0_g1_i1	.	.	.	.
TRINITY_DN43171_c0_g1	TRINITY_DN43171_c0_g1_i1	.	.	.	.
TRINITY_DN43121_c0_g1	TRINITY_DN43121_c0_g1_i1	.	.	.	.
TRINITY_DN43165_c0_g1	TRINITY_DN43165_c0_g1_i1	.	.	.	.
TRINITY_DN43168_c0_g1	TRINITY_DN43168_c0_g1_i1	.	.	.	.
TRINITY_DN43168_c0_g2	TRINITY_DN43168_c0_g2_i1	.	.	.	.
TRINITY_DN48524_c0_g1	TRINITY_DN48524_c0_g1_i1	.	.	.	.
TRINITY_DN48524_c1_g1	TRINITY_DN48524_c1_g1_i1	.	.	.	.
TRINITY_DN51343_c0_g1	TRINITY_DN51343_c0_g1_i1	.	.	.	.
TRINITY_DN51338_c0_g1	TRINITY_DN51338_c0_g1_i1	.	.	.	.
TRINITY_DN51368_c0_g1	TRINITY_DN51368_c0_g1_i1	.	.	.	.
TRINITY_DN51348_c0_g1	TRINITY_DN51348_c0_g1_i1	.	.	.	.
TRINITY_DN51341_c0_g1	TRINITY_DN51341_c0_g1_i1	.	.	.	.
TRINITY_DN58348_c0_g1	TRINITY_DN58348_c0_g1_i1	.	.	.	.
TRINITY_DN58348_c0_g2	TRINITY_DN58348_c0_g2_i1	.	.	.	.
TRINITY_DN58303_c0_g1	TRINITY_DN58303_c0_g1_i1	.	.	.	.
TRINITY_DN58301_c0_g1	TRINITY_DN58301_c0_g1_i1	.	.	.	.
TRINITY_DN58301_c0_g2	TRINITY_DN58301_c0_g2_i1	.	.	.	.
TRINITY_DN58302_c0_g1	TRINITY_DN58302_c0_g1_i1	.	.	.	.
TRINITY_DN74451_c0_g1	TRINITY_DN74451_c0_g1_i1	.	.	.	.
TRINITY_DN74417_c0_g1	TRINITY_DN74417_c0_g1_i1	.	.	.	.
TRINITY_DN74417_c0_g2	TRINITY_DN74417_c0_g2_i1	.	.	.	.
TRINITY_DN74472_c0_g1	TRINITY_DN74472_c0_g1_i1	.	.	.	.
TRINITY_DN74440_c0_g1	TRINITY_DN74440_c0_g1_i1	.	.	.	.
TRINITY_DN74440_c0_g2	TRINITY_DN74440_c0_g2_i1	.	.	.	.
TRINITY_DN74430_c0_g1	TRINITY_DN74430_c0_g1_i1	.	.	.	.
TRINITY_DN74426_c0_g1	TRINITY_DN74426_c0_g1_i1	.	.	.	.
TRINITY_DN74426_c1_g1	TRINITY_DN74426_c1_g1_i1	TRINITY_DN74426_c1_g1_i1|m.19	311-3[-]	.	.
TRINITY_DN74433_c0_g1	TRINITY_DN74433_c0_g1_i1	.	.	.	.
TRINITY_DN74433_c0_g2	TRINITY_DN74433_c0_g2_i1	.	.	.	.
TRINITY_DN74418_c0_g1	TRINITY_DN74418_c0_g1_i1	.	.	.	.
TRINITY_DN74418_c0_g2	TRINITY_DN74418_c0_g2_i1	.	.	.	.
TRINITY_DN61275_c0_g1	TRINITY_DN61275_c0_g1_i1	.	.	.	.
TRINITY_DN61213_c0_g1	TRINITY_DN61213_c0_g1_i1	.	.	.	.
TRINITY_DN61259_c0_g1	TRINITY_DN61259_c0_g1_i1	.	.	.	.
TRINITY_DN61273_c0_g1	TRINITY_DN61273_c0_g1_i1	.	.	.	.
TRINITY_DN44688_c0_g1	TRINITY_DN44688_c0_g1_i1	.	.	.	.
TRINITY_DN44688_c0_g2	TRINITY_DN44688_c0_g2_i1	.	.	.	.
TRINITY_DN44692_c0_g1	TRINITY_DN44692_c0_g1_i1	.	.	.	.
TRINITY_DN44654_c0_g1	TRINITY_DN44654_c0_g1_i1	.	.	.	.
TRINITY_DN44607_c0_g1	TRINITY_DN44607_c0_g1_i1	.	.	.	.
TRINITY_DN5558_c0_g1	TRINITY_DN5558_c0_g1_i1	.	.	.	.
TRINITY_DN5558_c0_g2	TRINITY_DN5558_c0_g2_i1	.	.	.	.
TRINITY_DN5554_c0_g1	TRINITY_DN5554_c0_g1_i1	.	.	.	.
TRINITY_DN5570_c0_g1	TRINITY_DN5570_c0_g1_i1	TRINITY_DN5570_c0_g1_i1|m.20	494-183[-]	PF03641.9^Lysine_decarbox^Possible lysine decarboxylase^2-90^E:3.5e-29	.
TRINITY_DN5517_c0_g1	TRINITY_DN5517_c0_g1_i1	.	.	.	.
TRINITY_DN5535_c0_g1	TRINITY_DN5535_c0_g1_i1	.	.	.	.
TRINITY_DN5535_c0_g2	TRINITY_DN5535_c0_g2_i1	.	.	.	.
TRINITY_DN5562_c0_g1	TRINITY_DN5562_c0_g1_i1	.	.	.	.
TRINITY_DN5525_c0_g1	TRINITY_DN5525_c0_g1_i1	.	.	.	.
TRINITY_DN5525_c0_g2	TRINITY_DN5525_c0_g2_i1	.	.	.	.
TRINITY_DN43936_c0_g1	TRINITY_DN43936_c0_g1_i1	.	.	.	.
TRINITY_DN43936_c0_g1	TRINITY_DN43936_c0_g1_i2	.	.	.	.
TRINITY_DN43914_c0_g1	TRINITY_DN43914_c0_g1_i1	.	.	.	.
TRINITY_DN43914_c0_g2	TRINITY_DN43914_c0_g2_i1	.	.	.	.
TRINITY_DN43915_c0_g1	TRINITY_DN43915_c0_g1_i1	.	.	.	.
TRINITY_DN43915_c0_g2	TRINITY_DN43915_c0_g2_i1	.	.	.	.
TRINITY_DN43927_c0_g1	TRINITY_DN43927_c0_g1_i1	.	.	.	.
TRINITY_DN43927_c0_g2	TRINITY_DN43927_c0_g2_i1	.	.	.	.
TRINITY_DN34665_c0_g1	TRINITY_DN34665_c0_g1_i1	.	.	.	.
TRINITY_DN34665_c0_g2	TRINITY_DN34665_c0_g2_i1	.	.	.	.
TRINITY_DN34630_c0_g1	TRINITY_DN34630_c0_g1_i1	.	.	.	.
TRINITY_DN97369_c0_g1	TRINITY_DN97369_c0_g1_i1	.	.	.	.
TRINITY_DN97369_c0_g2	TRINITY_DN97369_c0_g2_i1	.	.	.	.
TRINITY_DN97364_c0_g1	TRINITY_DN97364_c0_g1_i1	TRINITY_DN97364_c0_g1_i1|m.21	346-2[-]	.	.
TRINITY_DN97303_c0_g1	TRINITY_DN97303_c0_g1_i1	.	.	.	.
TRINITY_DN97310_c0_g1	TRINITY_DN97310_c0_g1_i1	.	.	.	.
TRINITY_DN97310_c0_g2	TRINITY_DN97310_c0_g2_i1	.	.	.	.
TRINITY_DN97371_c0_g1	TRINITY_DN97371_c0_g1_i1	.	.	.	.
TRINITY_DN97334_c0_g1	TRINITY_DN97334_c0_g1_i1	.	.	.	.
TRINITY_DN97334_c0_g1	TRINITY_DN97334_c0_g1_i2	.	.	.	.
TRINITY_DN97334_c0_g1	TRINITY_DN97334_c0_g1_i3	.	.	.	.
TRINITY_DN97334_c0_g1	TRINITY_DN97334_c0_g1_i4	.	.	.	.
TRINITY_DN97361_c0_g1	TRINITY_DN97361_c0_g1_i1	.	.	.	.
TRINITY_DN97356_c0_g1	TRINITY_DN97356_c0_g1_i1	.	.	.	.
TRINITY_DN97397_c0_g1	TRINITY_DN97397_c0_g1_i1	.	.	.	.
TRINITY_DN14326_c0_g1	TRINITY_DN14326_c0_g1_i1	.	.	.	.
TRINITY_DN14359_c0_g1	TRINITY_DN14359_c0_g1_i1	.	.	.	.
TRINITY_DN14359_c0_g2	TRINITY_DN14359_c0_g2_i1	.	.	.	.
TRINITY_DN14357_c0_g1	TRINITY_DN14357_c0_g1_i1	.	.	.	.
TRINITY_DN14348_c0_g1	TRINITY_DN14348_c0_g1_i1	.	.	.	.
TRINITY_DN14348_c0_g2	TRINITY_DN14348_c0_g2_i1	.	.	.	.
TRINITY_DN14339_c0_g1	TRINITY_DN14339_c0_g1_i1	.	.	.	.
TRINITY_DN14339_c0_g2	TRINITY_DN14339_c0_g2_i1	.	.	.	.
TRINITY_DN14385_c0_g1	TRINITY_DN14385_c0_g1_i1	.	.	.	.
TRINITY_DN14385_c0_g2	TRINITY_DN14385_c0_g2_i1	.	.	.	.
TRINITY_DN14388_c0_g1	TRINITY_DN14388_c0_g1_i1	.	.	.	.
TRINITY_DN36963_c0_g1	TRINITY_DN36963_c0_g1_i1	.	.	.	.
TRINITY_DN36943_c0_g1	TRINITY_DN36943_c0_g1_i1	.	.	.	.
TRINITY_DN36927_c0_g1	TRINITY_DN36927_c0_g1_i1	.	.	.	.
TRINITY_DN53618_c0_g1	TRINITY_DN53618_c0_g1_i1	.	.	.	.
TRINITY_DN53610_c0_g1	TRINITY_DN53610_c0_g1_i1	.	.	.	.
TRINITY_DN53688_c0_g1	TRINITY_DN53688_c0_g1_i1	.	.	.	.
TRINITY_DN53679_c0_g1	TRINITY_DN53679_c0_g1_i1	.	.	.	.
TRINITY_DN53679_c0_g2	TRINITY_DN53679_c0_g2_i1	.	.	.	.
TRINITY_DN17414_c0_g1	TRINITY_DN17414_c0_g1_i1	.	.	.	.
TRINITY_DN17434_c0_g1	TRINITY_DN17434_c0_g1_i1	.	.	.	.
TRINITY_DN17420_c0_g1	TRINITY_DN17420_c0_g1_i1	.	.	.	.
TRINITY_DN17450_c0_g1	TRINITY_DN17450_c0_g1_i1	.	.	.	.
TRINITY_DN17450_c0_g2	TRINITY_DN17450_c0_g2_i1	.	.	.	.
TRINITY_DN17449_c0_g1	TRINITY_DN17449_c0_g1_i1	TRINITY_DN17449_c0_g1_i1|m.22	330-1[-]	PF05699.9^Dimer_Tnp_hAT^hAT family C-terminal dimerisation region^41-109^E:2.7e-09	GO:0046983^molecular_function^protein dimerization activity
TRINITY_DN17449_c0_g2	TRINITY_DN17449_c0_g2_i1	TRINITY_DN17449_c0_g2_i1|m.23	330-1[-]	PF05699.9^Dimer_Tnp_hAT^hAT family C-terminal dimerisation region^41-109^E:7.4e-09	GO:0046983^molecular_function^protein dimerization activity
TRINITY_DN17467_c0_g1	TRINITY_DN17467_c0_g1_i1	.	.	.	.
TRINITY_DN17467_c0_g2	TRINITY_DN17467_c0_g2_i1	.	.	.	.
TRINITY_DN17482_c0_g1	TRINITY_DN17482_c0_g1_i1	.	.	.	.
TRINITY_DN40864_c0_g1	TRINITY_DN40864_c0_g1_i1	.	.	.	.
TRINITY_DN40823_c0_g1	TRINITY_DN40823_c0_g1_i1	.	.	.	.
TRINITY_DN38422_c0_g1	TRINITY_DN38422_c0_g1_i1	.	.	.	.
TRINITY_DN38488_c0_g1	TRINITY_DN38488_c0_g1_i1	TRINITY_DN38488_c0_g1_i1|m.24	338-3[-]	.	.
TRINITY_DN38458_c0_g1	TRINITY_DN38458_c0_g1_i1	.	.	.	.
TRINITY_DN38407_c0_g1	TRINITY_DN38407_c0_g1_i1	.	.	.	.
TRINITY_DN38471_c0_g1	TRINITY_DN38471_c0_g1_i1	.	.	.	.
TRINITY_DN38444_c0_g1	TRINITY_DN38444_c0_g1_i1	.	.	.	.
TRINITY_DN38413_c1_g1	TRINITY_DN38413_c1_g1_i1	.	.	.	.
TRINITY_DN66962_c0_g1	TRINITY_DN66962_c0_g1_i1	.	.	.	.
TRINITY_DN66965_c0_g1	TRINITY_DN66965_c0_g1_i1	.	.	.	.
TRINITY_DN66998_c0_g1	TRINITY_DN66998_c0_g1_i1	.	.	.	.
TRINITY_DN66998_c0_g2	TRINITY_DN66998_c0_g2_i1	.	.	.	.
TRINITY_DN66917_c0_g1	TRINITY_DN66917_c0_g1_i1	.	.	.	.
TRINITY_DN66925_c0_g1	TRINITY_DN66925_c0_g1_i1	.	.	.	.
TRINITY_DN66925_c0_g2	TRINITY_DN66925_c0_g2_i1	.	.	.	.
TRINITY_DN54871_c0_g1	TRINITY_DN54871_c0_g1_i1	.	.	.	.
TRINITY_DN54813_c0_g1	TRINITY_DN54813_c0_g1_i1	.	.	.	.
TRINITY_DN54874_c0_g1	TRINITY_DN54874_c0_g1_i1	.	.	.	.
TRINITY_DN53386_c0_g1	TRINITY_DN53386_c0_g1_i1	.	.	.	.
TRINITY_DN53369_c0_g1	TRINITY_DN53369_c0_g1_i1	.	.	.	.
TRINITY_DN53371_c0_g1	TRINITY_DN53371_c0_g1_i1	.	.	.	.
TRINITY_DN53304_c0_g1	TRINITY_DN53304_c0_g1_i1	.	.	.	.
TRINITY_DN53336_c0_g1	TRINITY_DN53336_c0_g1_i2	.	.	.	.
TRINITY_DN53379_c0_g1	TRINITY_DN53379_c0_g1_i1	.	.	.	.
TRINITY_DN6702_c0_g1	TRINITY_DN6702_c0_g1_i1	.	.	.	.
TRINITY_DN6741_c0_g1	TRINITY_DN6741_c0_g1_i1	.	.	.	.
TRINITY_DN6723_c0_g1	TRINITY_DN6723_c0_g1_i1	.	.	.	.
TRINITY_DN31214_c0_g1	TRINITY_DN31214_c0_g1_i1	.	.	.	.
TRINITY_DN40107_c0_g1	TRINITY_DN40107_c0_g1_i1	.	.	.	.
TRINITY_DN46454_c0_g1	TRINITY_DN46454_c0_g1_i1	.	.	.	.
TRINITY_DN46411_c0_g1	TRINITY_DN46411_c0_g1_i1	.	.	.	.
TRINITY_DN38846_c0_g1	TRINITY_DN38846_c0_g1_i1	.	.	.	.
TRINITY_DN38846_c0_g2	TRINITY_DN38846_c0_g2_i1	.	.	.	.
TRINITY_DN38880_c0_g1	TRINITY_DN38880_c0_g1_i1	.	.	.	.
TRINITY_DN21702_c0_g1	TRINITY_DN21702_c0_g1_i1	.	.	.	.
TRINITY_DN21702_c0_g2	TRINITY_DN21702_c0_g2_i1	.	.	.	.
TRINITY_DN21735_c0_g1	TRINITY_DN21735_c0_g1_i1	.	.	.	.
TRINITY_DN21765_c0_g1	TRINITY_DN21765_c0_g1_i1	.	.	.	.
TRINITY_DN21765_c0_g2	TRINITY_DN21765_c0_g2_i1	.	.	.	.
TRINITY_DN21705_c0_g1	TRINITY_DN21705_c0_g1_i1	.	.	.	.
TRINITY_DN21752_c0_g1	TRINITY_DN21752_c0_g1_i1	.	.	.	.
TRINITY_DN21720_c0_g1	TRINITY_DN21720_c0_g1_i1	.	.	.	.
TRINITY_DN21778_c0_g1	TRINITY_DN21778_c0_g1_i1	.	.	.	.
TRINITY_DN21778_c0_g2	TRINITY_DN21778_c0_g2_i1	.	.	.	.
TRINITY_DN21741_c0_g1	TRINITY_DN21741_c0_g1_i1	.	.	.	.
TRINITY_DN21701_c0_g1	TRINITY_DN21701_c0_g1_i1	.	.	.	.
TRINITY_DN21737_c0_g1	TRINITY_DN21737_c0_g1_i1	.	.	.	.
TRINITY_DN21715_c0_g1	TRINITY_DN21715_c0_g1_i1	.	.	.	.
TRINITY_DN21711_c0_g1	TRINITY_DN21711_c0_g1_i1	.	.	.	.
TRINITY_DN21744_c0_g1	TRINITY_DN21744_c0_g1_i1	.	.	.	.
TRINITY_DN21727_c0_g1	TRINITY_DN21727_c0_g1_i1	.	.	.	.
TRINITY_DN21751_c0_g1	TRINITY_DN21751_c0_g1_i1	.	.	.	.
TRINITY_DN21761_c0_g1	TRINITY_DN21761_c0_g1_i1	.	.	.	.
TRINITY_DN21725_c0_g1	TRINITY_DN21725_c0_g1_i1	.	.	.	.
TRINITY_DN21723_c0_g1	TRINITY_DN21723_c0_g1_i1	.	.	.	.
TRINITY_DN21723_c0_g2	TRINITY_DN21723_c0_g2_i1	.	.	.	.
TRINITY_DN21777_c0_g1	TRINITY_DN21777_c0_g1_i1	.	.	.	.
TRINITY_DN21799_c0_g1	TRINITY_DN21799_c0_g1_i1	.	.	.	.
TRINITY_DN21780_c0_g1	TRINITY_DN21780_c0_g1_i1	TRINITY_DN21780_c0_g1_i1|m.25	402-46[-]	.	.
TRINITY_DN21780_c0_g1	TRINITY_DN21780_c0_g1_i1	TRINITY_DN21780_c0_g1_i1|m.26	404-84[-]	.	.
TRINITY_DN21780_c0_g2	TRINITY_DN21780_c0_g2_i1	.	.	.	.
TRINITY_DN21756_c0_g1	TRINITY_DN21756_c0_g1_i1	.	.	.	.
TRINITY_DN21726_c1_g1	TRINITY_DN21726_c1_g1_i1	.	.	.	.
TRINITY_DN21707_c0_g1	TRINITY_DN21707_c0_g1_i1	.	.	.	.
TRINITY_DN21738_c0_g1	TRINITY_DN21738_c0_g1_i1	TRINITY_DN21738_c0_g1_i1|m.27	1000-425[-]	.	.
TRINITY_DN21738_c0_g2	TRINITY_DN21738_c0_g2_i1	TRINITY_DN21738_c0_g2_i1|m.28	809-240[-]	.	.
TRINITY_DN21773_c0_g1	TRINITY_DN21773_c0_g1_i1	.	.	.	.
TRINITY_DN21774_c0_g1	TRINITY_DN21774_c0_g1_i1	.	.	.	.
TRINITY_DN21774_c0_g2	TRINITY_DN21774_c0_g2_i1	.	.	.	.
TRINITY_DN67222_c0_g1	TRINITY_DN67222_c0_g1_i1	.	.	.	.
TRINITY_DN67294_c0_g1	TRINITY_DN67294_c0_g1_i1	.	.	.	.
TRINITY_DN67280_c0_g1	TRINITY_DN67280_c0_g1_i1	TRINITY_DN67280_c0_g1_i1|m.29	1-309[+]	.	.
TRINITY_DN99530_c0_g1	TRINITY_DN99530_c0_g1_i1	.	.	.	.
TRINITY_DN99554_c0_g1	TRINITY_DN99554_c0_g1_i1	.	.	.	.
TRINITY_DN99517_c0_g1	TRINITY_DN99517_c0_g1_i1	.	.	.	.
TRINITY_DN99524_c0_g1	TRINITY_DN99524_c0_g1_i1	.	.	.	.
TRINITY_DN99510_c0_g1	TRINITY_DN99510_c0_g1_i1	.	.	.	.
TRINITY_DN99510_c0_g2	TRINITY_DN99510_c0_g2_i1	.	.	.	.
TRINITY_DN99544_c0_g1	TRINITY_DN99544_c0_g1_i1	.	.	.	.
TRINITY_DN99537_c0_g1	TRINITY_DN99537_c0_g1_i1	.	.	.	.
TRINITY_DN59206_c0_g1	TRINITY_DN59206_c0_g1_i1	.	.	.	.
TRINITY_DN59209_c0_g1	TRINITY_DN59209_c0_g1_i1	.	.	.	.
TRINITY_DN39146_c0_g1	TRINITY_DN39146_c0_g1_i1	.	.	.	.
TRINITY_DN39145_c0_g2	TRINITY_DN39145_c0_g2_i1	.	.	.	.
TRINITY_DN39162_c0_g1	TRINITY_DN39162_c0_g1_i2	.	.	.	.
TRINITY_DN55703_c0_g1	TRINITY_DN55703_c0_g1_i1	.	.	.	.
TRINITY_DN55779_c0_g1	TRINITY_DN55779_c0_g1_i1	.	.	.	.
TRINITY_DN55776_c0_g1	TRINITY_DN55776_c0_g1_i1	.	.	.	.
TRINITY_DN55776_c0_g2	TRINITY_DN55776_c0_g2_i1	.	.	.	.
TRINITY_DN84743_c0_g1	TRINITY_DN84743_c0_g1_i1	.	.	.	.
TRINITY_DN84703_c0_g1	TRINITY_DN84703_c0_g1_i1	.	.	.	.
TRINITY_DN84758_c0_g1	TRINITY_DN84758_c0_g1_i1	.	.	.	.
TRINITY_DN84709_c1_g1	TRINITY_DN84709_c1_g1_i1	.	.	.	.
TRINITY_DN9942_c0_g1	TRINITY_DN9942_c0_g1_i1	.	.	.	.
TRINITY_DN9987_c0_g1	TRINITY_DN9987_c0_g1_i1	.	.	.	.
TRINITY_DN9987_c0_g2	TRINITY_DN9987_c0_g2_i1	.	.	.	.
TRINITY_DN9969_c0_g1	TRINITY_DN9969_c0_g1_i1	.	.	.	.
TRINITY_DN9968_c0_g1	TRINITY_DN9968_c0_g1_i1	.	.	.	.
TRINITY_DN9973_c0_g1	TRINITY_DN9973_c0_g1_i1	.	.	.	.
TRINITY_DN9973_c0_g2	TRINITY_DN9973_c0_g2_i1	.	.	.	.
TRINITY_DN9929_c0_g1	TRINITY_DN9929_c0_g1_i1	.	.	.	.
TRINITY_DN9984_c0_g2	TRINITY_DN9984_c0_g2_i1	.	.	.	.
TRINITY_DN9936_c0_g1	TRINITY_DN9936_c0_g1_i1	.	.	.	.
TRINITY_DN9936_c0_g2	TRINITY_DN9936_c0_g2_i1	.	.	.	.
TRINITY_DN9993_c0_g1	TRINITY_DN9993_c0_g1_i1	.	.	.	.
TRINITY_DN9993_c1_g1	TRINITY_DN9993_c1_g1_i1	.	.	.	.
TRINITY_DN44573_c0_g1	TRINITY_DN44573_c0_g1_i1	.	.	.	.
TRINITY_DN44573_c0_g2	TRINITY_DN44573_c0_g2_i1	.	.	.	.
TRINITY_DN44541_c0_g1	TRINITY_DN44541_c0_g1_i1	.	.	.	.
TRINITY_DN44541_c0_g2	TRINITY_DN44541_c0_g2_i1	TRINITY_DN44541_c0_g2_i1|m.30	373-71[-]	.	.
TRINITY_DN66680_c0_g1	TRINITY_DN66680_c0_g1_i1	.	.	.	.
TRINITY_DN66643_c0_g1	TRINITY_DN66643_c0_g1_i1	.	.	.	.
TRINITY_DN66639_c0_g1	TRINITY_DN66639_c0_g1_i1	.	.	.	.
TRINITY_DN66609_c0_g1	TRINITY_DN66609_c0_g1_i1	.	.	.	.
TRINITY_DN66609_c0_g2	TRINITY_DN66609_c0_g2_i1	TRINITY_DN66609_c0_g2_i1|m.31	562-2[-]	PF01432.15^Peptidase_M3^Peptidase family M3^100-186^E:6.4e-12	GO:0004222^molecular_function^metalloendopeptidase activity`GO:0006508^biological_process^proteolysis
TRINITY_DN66656_c0_g1	TRINITY_DN66656_c0_g1_i1	.	.	.	.
TRINITY_DN66656_c0_g2	TRINITY_DN66656_c0_g2_i1	.	.	.	.
TRINITY_DN66671_c0_g1	TRINITY_DN66671_c0_g1_i1	.	.	.	.
TRINITY_DN41295_c0_g2	TRINITY_DN41295_c0_g2_i1	.	.	.	.
TRINITY_DN41250_c0_g1	TRINITY_DN41250_c0_g1_i1	.	.	.	.
TRINITY_DN41226_c0_g1	TRINITY_DN41226_c0_g1_i1	.	.	.	.
TRINITY_DN41291_c0_g1	TRINITY_DN41291_c0_g1_i1	.	.	.	.
TRINITY_DN41261_c0_g1	TRINITY_DN41261_c0_g1_i1	.	.	.	.
TRINITY_DN41261_c0_g2	TRINITY_DN41261_c0_g2_i1	.	.	.	.
TRINITY_DN46104_c0_g1	TRINITY_DN46104_c0_g1_i1	.	.	.	.
TRINITY_DN46164_c0_g1	TRINITY_DN46164_c0_g1_i1	.	.	.	.
TRINITY_DN51037_c0_g1	TRINITY_DN51037_c0_g1_i1	.	.	.	.
TRINITY_DN51050_c0_g1	TRINITY_DN51050_c0_g1_i1	.	.	.	.
TRINITY_DN51064_c0_g1	TRINITY_DN51064_c0_g1_i1	.	.	.	.
TRINITY_DN51082_c0_g1	TRINITY_DN51082_c0_g1_i1	.	.	.	.
TRINITY_DN51041_c0_g1	TRINITY_DN51041_c0_g1_i1	.	.	.	.
TRINITY_DN43245_c0_g1	TRINITY_DN43245_c0_g1_i1	.	.	.	.
TRINITY_DN43217_c0_g1	TRINITY_DN43217_c0_g1_i1	.	.	.	.
TRINITY_DN43277_c0_g1	TRINITY_DN43277_c0_g1_i1	.	.	.	.
TRINITY_DN43277_c0_g2	TRINITY_DN43277_c0_g2_i1	.	.	.	.
TRINITY_DN43211_c0_g1	TRINITY_DN43211_c0_g1_i1	.	.	.	.
TRINITY_DN43264_c0_g1	TRINITY_DN43264_c0_g1_i1	.	.	.	.
TRINITY_DN29106_c0_g1	TRINITY_DN29106_c0_g1_i1	TRINITY_DN29106_c0_g1_i1|m.32	346-32[-]	.	.
TRINITY_DN29166_c0_g1	TRINITY_DN29166_c0_g1_i1	.	.	.	.
TRINITY_DN29176_c0_g1	TRINITY_DN29176_c0_g1_i1	.	.	.	.
TRINITY_DN29121_c0_g1	TRINITY_DN29121_c0_g1_i1	.	.	.	.
TRINITY_DN73607_c0_g1	TRINITY_DN73607_c0_g1_i1	.	.	.	.
TRINITY_DN73609_c0_g1	TRINITY_DN73609_c0_g1_i1	.	.	.	.
TRINITY_DN68599_c0_g1	TRINITY_DN68599_c0_g1_i1	.	.	.	.
TRINITY_DN68512_c0_g1	TRINITY_DN68512_c0_g1_i1	.	.	.	.
TRINITY_DN68558_c0_g1	TRINITY_DN68558_c0_g1_i1	.	.	.	.
TRINITY_DN68506_c0_g1	TRINITY_DN68506_c0_g1_i1	.	.	.	.
TRINITY_DN68506_c1_g1	TRINITY_DN68506_c1_g1_i1	.	.	.	.
TRINITY_DN73503_c0_g1	TRINITY_DN73503_c0_g1_i1	.	.	.	.
TRINITY_DN15273_c0_g1	TRINITY_DN15273_c0_g1_i1	.	.	.	.
TRINITY_DN15252_c0_g1	TRINITY_DN15252_c0_g1_i1	TRINITY_DN15252_c0_g1_i1|m.33	1-447[+]	.	.
TRINITY_DN15218_c0_g1	TRINITY_DN15218_c0_g1_i1	.	.	.	.
TRINITY_DN15282_c0_g1	TRINITY_DN15282_c0_g1_i1	.	.	.	.
TRINITY_DN15282_c0_g2	TRINITY_DN15282_c0_g2_i1	.	.	.	.
TRINITY_DN15296_c0_g1	TRINITY_DN15296_c0_g1_i1	.	.	.	.
TRINITY_DN15266_c0_g1	TRINITY_DN15266_c0_g1_i1	TRINITY_DN15266_c0_g1_i1|m.34	373-59[-]	.	.
TRINITY_DN15266_c0_g2	TRINITY_DN15266_c0_g2_i1	.	.	.	.
TRINITY_DN15205_c0_g1	TRINITY_DN15205_c0_g1_i1	.	.	.	.
TRINITY_DN15205_c1_g1	TRINITY_DN15205_c1_g1_i1	.	.	.	.
TRINITY_DN15284_c0_g1	TRINITY_DN15284_c0_g1_i1	.	.	.	.
TRINITY_DN51544_c0_g1	TRINITY_DN51544_c0_g1_i1	.	.	.	.
TRINITY_DN51568_c0_g1	TRINITY_DN51568_c0_g1_i1	.	.	.	.
TRINITY_DN51552_c0_g1	TRINITY_DN51552_c0_g1_i1	.	.	.	.
TRINITY_DN91669_c0_g2	TRINITY_DN91669_c0_g2_i1	.	.	.	.
TRINITY_DN91624_c0_g1	TRINITY_DN91624_c0_g1_i1	.	.	.	.
TRINITY_DN91624_c0_g2	TRINITY_DN91624_c0_g2_i1	.	.	.	.
TRINITY_DN91641_c1_g1	TRINITY_DN91641_c1_g1_i1	.	.	.	.
TRINITY_DN91636_c0_g1	TRINITY_DN91636_c0_g1_i1	.	.	.	.
TRINITY_DN91676_c0_g1	TRINITY_DN91676_c0_g1_i1	TRINITY_DN91676_c0_g1_i1|m.35	2-376[+]	.	.
TRINITY_DN91616_c0_g1	TRINITY_DN91616_c0_g1_i1	.	.	.	.
TRINITY_DN91689_c0_g1	TRINITY_DN91689_c0_g1_i1	.	.	.	.
TRINITY_DN91689_c0_g2	TRINITY_DN91689_c0_g2_i1	.	.	.	.
TRINITY_DN91605_c0_g1	TRINITY_DN91605_c0_g1_i1	.	.	.	.
TRINITY_DN91603_c0_g1	TRINITY_DN91603_c0_g1_i1	.	.	.	.
TRINITY_DN94739_c0_g1	TRINITY_DN94739_c0_g1_i1	.	.	.	.
TRINITY_DN94739_c0_g2	TRINITY_DN94739_c0_g2_i1	.	.	.	.
TRINITY_DN94765_c0_g1	TRINITY_DN94765_c0_g1_i1	.	.	.	.
TRINITY_DN94734_c0_g1	TRINITY_DN94734_c0_g1_i1	.	.	.	.
TRINITY_DN94793_c0_g1	TRINITY_DN94793_c0_g1_i1	.	.	.	.
TRINITY_DN94717_c0_g1	TRINITY_DN94717_c0_g1_i1	.	.	.	.
TRINITY_DN94707_c0_g1	TRINITY_DN94707_c0_g1_i1	TRINITY_DN94707_c0_g1_i1|m.36	501-1[-]	.	.
TRINITY_DN94722_c0_g1	TRINITY_DN94722_c0_g1_i1	.	.	.	.
TRINITY_DN94736_c0_g1	TRINITY_DN94736_c0_g1_i1	.	.	.	.
TRINITY_DN94736_c0_g2	TRINITY_DN94736_c0_g2_i1	.	.	.	.
TRINITY_DN94732_c0_g1	TRINITY_DN94732_c0_g1_i1	.	.	.	.
TRINITY_DN94732_c0_g2	TRINITY_DN94732_c0_g2_i1	.	.	.	.
TRINITY_DN94719_c0_g1	TRINITY_DN94719_c0_g1_i1	.	.	.	.
TRINITY_DN98618_c0_g1	TRINITY_DN98618_c0_g1_i1	.	.	.	.
TRINITY_DN98682_c0_g1	TRINITY_DN98682_c0_g1_i1	.	.	.	.
TRINITY_DN98676_c0_g1	TRINITY_DN98676_c0_g1_i1	.	.	.	.
TRINITY_DN98603_c0_g1	TRINITY_DN98603_c0_g1_i1	.	.	.	.
TRINITY_DN98642_c0_g1	TRINITY_DN98642_c0_g1_i1	.	.	.	.
TRINITY_DN98620_c0_g1	TRINITY_DN98620_c0_g1_i1	.	.	.	.
TRINITY_DN98654_c0_g1	TRINITY_DN98654_c0_g1_i1	.	.	.	.
TRINITY_DN98685_c0_g1	TRINITY_DN98685_c0_g1_i1	.	.	.	.
TRINITY_DN98617_c0_g1	TRINITY_DN98617_c0_g1_i1	.	.	.	.
TRINITY_DN98617_c0_g2	TRINITY_DN98617_c0_g2_i1	.	.	.	.
TRINITY_DN53771_c0_g1	TRINITY_DN53771_c0_g1_i1	.	.	.	.
TRINITY_DN53775_c0_g1	TRINITY_DN53775_c0_g1_i1	.	.	.	.
TRINITY_DN53710_c0_g1	TRINITY_DN53710_c0_g1_i1	.	.	.	.
TRINITY_DN53710_c0_g2	TRINITY_DN53710_c0_g2_i1	.	.	.	.
TRINITY_DN53751_c0_g1	TRINITY_DN53751_c0_g1_i1	.	.	.	.
TRINITY_DN53718_c0_g1	TRINITY_DN53718_c0_g1_i1	.	.	.	.
TRINITY_DN53715_c0_g1	TRINITY_DN53715_c0_g1_i1	.	.	.	.
TRINITY_DN53724_c0_g1	TRINITY_DN53724_c0_g1_i1	.	.	.	.
TRINITY_DN53724_c0_g2	TRINITY_DN53724_c0_g2_i1	.	.	.	.
TRINITY_DN48356_c0_g1	TRINITY_DN48356_c0_g1_i1	.	.	.	.
TRINITY_DN48321_c0_g1	TRINITY_DN48321_c0_g1_i1	.	.	.	.
TRINITY_DN48338_c0_g1	TRINITY_DN48338_c0_g1_i1	.	.	.	.
TRINITY_DN48338_c0_g2	TRINITY_DN48338_c0_g2_i1	.	.	.	.
TRINITY_DN25878_c0_g1	TRINITY_DN25878_c0_g1_i1	.	.	.	.
TRINITY_DN25878_c0_g2	TRINITY_DN25878_c0_g2_i1	.	.	.	.
TRINITY_DN25821_c0_g1	TRINITY_DN25821_c0_g1_i1	TRINITY_DN25821_c0_g1_i1|m.37	80-433[+]	.	.
TRINITY_DN25815_c0_g1	TRINITY_DN25815_c0_g1_i1	.	.	.	.
TRINITY_DN25840_c0_g1	TRINITY_DN25840_c0_g1_i1	.	.	.	.
TRINITY_DN25840_c0_g1	TRINITY_DN25840_c0_g1_i2	.	.	.	.
TRINITY_DN25842_c0_g1	TRINITY_DN25842_c0_g1_i1	.	.	.	.
TRINITY_DN5817_c0_g2	TRINITY_DN5817_c0_g2_i1	.	.	.	.
TRINITY_DN5827_c0_g1	TRINITY_DN5827_c0_g1_i1	.	.	.	.
TRINITY_DN5856_c0_g1	TRINITY_DN5856_c0_g1_i1	.	.	.	.
TRINITY_DN5890_c0_g1	TRINITY_DN5890_c0_g1_i1	.	.	.	.
TRINITY_DN5855_c0_g1	TRINITY_DN5855_c0_g1_i1	.	.	.	.
TRINITY_DN5867_c0_g1	TRINITY_DN5867_c0_g1_i1	.	.	.	.
TRINITY_DN5843_c0_g1	TRINITY_DN5843_c0_g1_i1	.	.	.	.
TRINITY_DN5830_c0_g1	TRINITY_DN5830_c0_g1_i1	.	.	.	.
TRINITY_DN5837_c0_g1	TRINITY_DN5837_c0_g1_i1	.	.	.	.
TRINITY_DN5878_c0_g1	TRINITY_DN5878_c0_g1_i1	.	.	.	.
TRINITY_DN5801_c0_g1	TRINITY_DN5801_c0_g1_i1	.	.	.	.
TRINITY_DN5820_c0_g1	TRINITY_DN5820_c0_g1_i1	.	.	.	.
TRINITY_DN5853_c0_g1	TRINITY_DN5853_c0_g1_i1	.	.	.	.
TRINITY_DN5853_c0_g2	TRINITY_DN5853_c0_g2_i1	.	.	.	.
TRINITY_DN5800_c0_g1	TRINITY_DN5800_c0_g1_i1	.	.	.	.
TRINITY_DN5859_c0_g1	TRINITY_DN5859_c0_g1_i1	.	.	.	.
TRINITY_DN5851_c0_g1	TRINITY_DN5851_c0_g1_i1	.	.	.	.
TRINITY_DN5823_c0_g1	TRINITY_DN5823_c0_g1_i1	.	.	.	.
TRINITY_DN5871_c0_g1	TRINITY_DN5871_c0_g1_i1	.	.	.	.
TRINITY_DN5806_c0_g1	TRINITY_DN5806_c0_g1_i1	.	.	.	.
TRINITY_DN5806_c0_g2	TRINITY_DN5806_c0_g2_i1	.	.	.	.
TRINITY_DN5841_c0_g1	TRINITY_DN5841_c0_g1_i1	.	.	.	.
TRINITY_DN5809_c0_g1	TRINITY_DN5809_c0_g1_i1	.	.	.	.
TRINITY_DN5857_c0_g1	TRINITY_DN5857_c0_g1_i1	.	.	.	.
TRINITY_DN5808_c0_g1	TRINITY_DN5808_c0_g1_i1	.	.	.	.
TRINITY_DN5846_c0_g1	TRINITY_DN5846_c0_g1_i1	.	.	.	.
TRINITY_DN5845_c0_g1	TRINITY_DN5845_c0_g1_i1	.	.	.	.
TRINITY_DN5845_c0_g2	TRINITY_DN5845_c0_g2_i1	.	.	.	.
TRINITY_DN5894_c0_g1	TRINITY_DN5894_c0_g1_i1	.	.	.	.
TRINITY_DN5860_c0_g1	TRINITY_DN5860_c0_g1_i1	.	.	.	.
TRINITY_DN5869_c0_g1	TRINITY_DN5869_c0_g1_i1	.	.	.	.
TRINITY_DN5850_c0_g1	TRINITY_DN5850_c0_g1_i1	.	.	.	.
TRINITY_DN5883_c0_g1	TRINITY_DN5883_c0_g1_i1	.	.	.	.
TRINITY_DN5847_c0_g1	TRINITY_DN5847_c0_g1_i1	.	.	.	.
TRINITY_DN5879_c0_g1	TRINITY_DN5879_c0_g1_i1	.	.	.	.
TRINITY_DN5879_c0_g2	TRINITY_DN5879_c0_g2_i1	.	.	.	.
TRINITY_DN48127_c0_g1	TRINITY_DN48127_c0_g1_i1	.	.	.	.
TRINITY_DN48166_c0_g1	TRINITY_DN48166_c0_g1_i1	.	.	.	.
TRINITY_DN48199_c0_g1	TRINITY_DN48199_c0_g1_i1	.	.	.	.
TRINITY_DN48174_c0_g1	TRINITY_DN48174_c0_g1_i1	.	.	.	.
TRINITY_DN48126_c0_g1	TRINITY_DN48126_c0_g1_i1	.	.	.	.
TRINITY_DN48101_c1_g1	TRINITY_DN48101_c1_g1_i1	.	.	.	.
TRINITY_DN3692_c0_g1	TRINITY_DN3692_c0_g1_i1	.	.	.	.
TRINITY_DN3671_c0_g1	TRINITY_DN3671_c0_g1_i1	.	.	.	.
TRINITY_DN3657_c0_g1	TRINITY_DN3657_c0_g1_i1	.	.	.	.
TRINITY_DN3668_c0_g1	TRINITY_DN3668_c0_g1_i1	.	.	.	.
TRINITY_DN3615_c0_g1	TRINITY_DN3615_c0_g1_i1	.	.	.	.
TRINITY_DN3639_c0_g1	TRINITY_DN3639_c0_g1_i1	.	.	.	.
TRINITY_DN3683_c0_g2	TRINITY_DN3683_c0_g2_i1	.	.	.	.
TRINITY_DN76661_c0_g1	TRINITY_DN76661_c0_g1_i1	.	.	.	.
TRINITY_DN76684_c0_g1	TRINITY_DN76684_c0_g1_i1	.	.	.	.
TRINITY_DN76604_c0_g1	TRINITY_DN76604_c0_g1_i1	.	.	.	.
TRINITY_DN76604_c0_g2	TRINITY_DN76604_c0_g2_i1	.	.	.	.
TRINITY_DN76665_c0_g1	TRINITY_DN76665_c0_g1_i1	.	.	.	.
TRINITY_DN76665_c0_g2	TRINITY_DN76665_c0_g2_i1	.	.	.	.
TRINITY_DN76698_c0_g1	TRINITY_DN76698_c0_g1_i1	.	.	.	.
TRINITY_DN76698_c0_g2	TRINITY_DN76698_c0_g2_i1	.	.	.	.
TRINITY_DN76688_c0_g1	TRINITY_DN76688_c0_g1_i1	.	.	.	.
TRINITY_DN65958_c0_g1	TRINITY_DN65958_c0_g1_i1	.	.	.	.
TRINITY_DN65904_c0_g1	TRINITY_DN65904_c0_g1_i1	.	.	.	.
TRINITY_DN65999_c0_g1	TRINITY_DN65999_c0_g1_i1	.	.	.	.
TRINITY_DN57236_c0_g1	TRINITY_DN57236_c0_g1_i1	.	.	.	.
TRINITY_DN57212_c0_g1	TRINITY_DN57212_c0_g1_i1	.	.	.	.
TRINITY_DN57279_c0_g1	TRINITY_DN57279_c0_g1_i1	.	.	.	.
TRINITY_DN27469_c0_g1	TRINITY_DN27469_c0_g1_i1	.	.	.	.
TRINITY_DN27484_c0_g1	TRINITY_DN27484_c0_g1_i1	.	.	.	.
TRINITY_DN27402_c0_g1	TRINITY_DN27402_c0_g1_i1	.	.	.	.
TRINITY_DN72770_c0_g1	TRINITY_DN72770_c0_g1_i1	.	.	.	.
TRINITY_DN72782_c0_g1	TRINITY_DN72782_c0_g1_i1	.	.	.	.
TRINITY_DN72782_c0_g2	TRINITY_DN72782_c0_g2_i1	.	.	.	.
TRINITY_DN87449_c0_g1	TRINITY_DN87449_c0_g1_i1	.	.	.	.
TRINITY_DN87493_c0_g1	TRINITY_DN87493_c0_g1_i1	.	.	.	.
TRINITY_DN87493_c0_g2	TRINITY_DN87493_c0_g2_i1	.	.	.	.
TRINITY_DN87427_c0_g1	TRINITY_DN87427_c0_g1_i1	TRINITY_DN87427_c0_g1_i1|m.38	297-1[-]	.	.
TRINITY_DN87428_c0_g1	TRINITY_DN87428_c0_g1_i1	.	.	.	.
TRINITY_DN87480_c0_g1	TRINITY_DN87480_c0_g1_i1	.	.	.	.
TRINITY_DN87480_c0_g2	TRINITY_DN87480_c0_g2_i1	.	.	.	.
TRINITY_DN87498_c0_g1	TRINITY_DN87498_c0_g1_i1	.	.	.	.
TRINITY_DN87213_c0_g1	TRINITY_DN87213_c0_g1_i1	.	.	.	.
TRINITY_DN87272_c0_g1	TRINITY_DN87272_c0_g1_i1	.	.	.	.
TRINITY_DN87272_c0_g2	TRINITY_DN87272_c0_g2_i1	.	.	.	.
TRINITY_DN87260_c0_g1	TRINITY_DN87260_c0_g1_i1	.	.	.	.
TRINITY_DN87260_c0_g2	TRINITY_DN87260_c0_g2_i1	.	.	.	.
TRINITY_DN87266_c0_g1	TRINITY_DN87266_c0_g1_i1	.	.	.	.
TRINITY_DN87258_c0_g1	TRINITY_DN87258_c0_g1_i1	.	.	.	.
TRINITY_DN87252_c0_g1	TRINITY_DN87252_c0_g1_i1	TRINITY_DN87252_c0_g1_i1|m.39	311-3[-]	.	.
TRINITY_DN87252_c0_g2	TRINITY_DN87252_c0_g2_i1	TRINITY_DN87252_c0_g2_i1|m.40	314-3[-]	.	.
TRINITY_DN87245_c0_g1	TRINITY_DN87245_c0_g1_i1	.	.	.	.
TRINITY_DN87253_c0_g1	TRINITY_DN87253_c0_g1_i1	TRINITY_DN87253_c0_g1_i1|m.41	428-3[-]	.	.
TRINITY_DN87287_c0_g1	TRINITY_DN87287_c0_g1_i1	.	.	.	.
TRINITY_DN87282_c0_g1	TRINITY_DN87282_c0_g1_i1	.	.	.	.
TRINITY_DN87282_c0_g2	TRINITY_DN87282_c0_g2_i1	.	.	.	.
TRINITY_DN87210_c0_g2	TRINITY_DN87210_c0_g2_i1	.	.	.	.
TRINITY_DN87280_c0_g1	TRINITY_DN87280_c0_g1_i1	.	.	.	.
TRINITY_DN30370_c0_g1	TRINITY_DN30370_c0_g1_i1	.	.	.	.
TRINITY_DN30378_c0_g1	TRINITY_DN30378_c0_g1_i1	.	.	.	.
TRINITY_DN30303_c0_g1	TRINITY_DN30303_c0_g1_i1	.	.	.	.
TRINITY_DN30342_c0_g1	TRINITY_DN30342_c0_g1_i1	TRINITY_DN30342_c0_g1_i1|m.42	436-44[-]	.	.
TRINITY_DN30336_c0_g1	TRINITY_DN30336_c0_g1_i1	.	.	.	.
TRINITY_DN30336_c0_g2	TRINITY_DN30336_c0_g2_i1	.	.	.	.
TRINITY_DN91085_c0_g1	TRINITY_DN91085_c0_g1_i1	.	.	.	.
TRINITY_DN91068_c0_g1	TRINITY_DN91068_c0_g1_i1	.	.	.	.
TRINITY_DN91019_c0_g1	TRINITY_DN91019_c0_g1_i1	.	.	.	.
TRINITY_DN91097_c0_g1	TRINITY_DN91097_c0_g1_i1	.	.	.	.
TRINITY_DN91075_c0_g1	TRINITY_DN91075_c0_g1_i1	.	.	.	.
TRINITY_DN91083_c0_g1	TRINITY_DN91083_c0_g1_i1	TRINITY_DN91083_c0_g1_i1|m.43	465-1[-]	PF13508.1^Acetyltransf_7^Acetyltransferase (GNAT) domain^51-128^E:1.4e-09`PF00583.19^Acetyltransf_1^Acetyltransferase (GNAT) family^56-126^E:4.3e-12	GO:0008080^molecular_function^N-acetyltransferase activity
TRINITY_DN91082_c0_g1	TRINITY_DN91082_c0_g1_i1	.	.	.	.
TRINITY_DN91044_c0_g1	TRINITY_DN91044_c0_g1_i1	.	.	.	.
TRINITY_DN91015_c0_g1	TRINITY_DN91015_c0_g1_i1	.	.	.	.
TRINITY_DN91060_c0_g1	TRINITY_DN91060_c0_g1_i1	.	.	.	.
TRINITY_DN91040_c0_g1	TRINITY_DN91040_c0_g1_i1	.	.	.	.
TRINITY_DN91058_c0_g1	TRINITY_DN91058_c0_g1_i1	.	.	.	.
TRINITY_DN91032_c0_g1	TRINITY_DN91032_c0_g1_i1	.	.	.	.
TRINITY_DN91062_c0_g1	TRINITY_DN91062_c0_g1_i1	.	.	.	.
TRINITY_DN91049_c0_g1	TRINITY_DN91049_c0_g1_i1	.	.	.	.
TRINITY_DN40646_c0_g1	TRINITY_DN40646_c0_g1_i1	.	.	.	.
TRINITY_DN40606_c0_g1	TRINITY_DN40606_c0_g1_i1	.	.	.	.
TRINITY_DN40648_c0_g1	TRINITY_DN40648_c0_g1_i1	.	.	.	.
TRINITY_DN40607_c0_g1	TRINITY_DN40607_c0_g1_i1	.	.	.	.
TRINITY_DN39943_c0_g1	TRINITY_DN39943_c0_g1_i1	.	.	.	.
TRINITY_DN39969_c0_g1	TRINITY_DN39969_c0_g1_i1	.	.	.	.
TRINITY_DN69126_c0_g1	TRINITY_DN69126_c0_g1_i1	.	.	.	.
TRINITY_DN69119_c0_g1	TRINITY_DN69119_c0_g1_i1	.	.	.	.
TRINITY_DN69119_c0_g2	TRINITY_DN69119_c0_g2_i1	.	.	.	.
TRINITY_DN69163_c0_g1	TRINITY_DN69163_c0_g1_i1	.	.	.	.
TRINITY_DN82351_c0_g1	TRINITY_DN82351_c0_g1_i1	.	.	.	.
TRINITY_DN82351_c0_g2	TRINITY_DN82351_c0_g2_i1	.	.	.	.
TRINITY_DN82373_c0_g1	TRINITY_DN82373_c0_g1_i1	.	.	.	.
TRINITY_DN82373_c0_g1	TRINITY_DN82373_c0_g1_i2	.	.	.	.
TRINITY_DN82373_c0_g1	TRINITY_DN82373_c0_g1_i3	.	.	.	.
TRINITY_DN82373_c0_g1	TRINITY_DN82373_c0_g1_i4	.	.	.	.
TRINITY_DN82371_c0_g1	TRINITY_DN82371_c0_g1_i1	.	.	.	.
TRINITY_DN82371_c0_g2	TRINITY_DN82371_c0_g2_i1	.	.	.	.
TRINITY_DN82348_c0_g1	TRINITY_DN82348_c0_g1_i1	.	.	.	.
TRINITY_DN17393_c0_g1	TRINITY_DN17393_c0_g1_i1	.	.	.	.
TRINITY_DN17379_c0_g1	TRINITY_DN17379_c0_g1_i1	.	.	.	.
TRINITY_DN17373_c0_g1	TRINITY_DN17373_c0_g1_i1	.	.	.	.
TRINITY_DN17384_c0_g1	TRINITY_DN17384_c0_g1_i1	.	.	.	.
TRINITY_DN17337_c0_g1	TRINITY_DN17337_c0_g1_i1	.	.	.	.
TRINITY_DN17354_c0_g1	TRINITY_DN17354_c0_g1_i1	.	.	.	.
TRINITY_DN3378_c0_g1	TRINITY_DN3378_c0_g1_i1	.	.	.	.
TRINITY_DN3379_c0_g1	TRINITY_DN3379_c0_g1_i1	.	.	.	.
TRINITY_DN3307_c0_g1	TRINITY_DN3307_c0_g1_i1	.	.	.	.
TRINITY_DN69873_c0_g1	TRINITY_DN69873_c0_g1_i1	.	.	.	.
TRINITY_DN69870_c0_g1	TRINITY_DN69870_c0_g1_i1	TRINITY_DN69870_c0_g1_i1|m.44	1-321[+]	.	.
TRINITY_DN69870_c0_g1	TRINITY_DN69870_c0_g1_i1	TRINITY_DN69870_c0_g1_i1|m.45	321-1[-]	.	.
TRINITY_DN69840_c0_g1	TRINITY_DN69840_c0_g1_i1	.	.	.	.
TRINITY_DN69855_c0_g1	TRINITY_DN69855_c0_g1_i1	TRINITY_DN69855_c0_g1_i1|m.46	134-451[+]	PF00071.17^Ras^Ras family^1-105^E:3.7e-31`PF00025.16^Arf^ADP-ribosylation factor family^1-104^E:0.00023`PF08477.8^Miro^Miro-like protein^2-66^E:7.3e-10	GO:0005525^molecular_function^GTP binding`GO:0007264^biological_process^small GTPase mediated signal transduction`GO:0005622^cellular_component^intracellular
TRINITY_DN69855_c0_g2	TRINITY_DN69855_c0_g2_i1	.	.	.	.
TRINITY_DN38937_c0_g1	TRINITY_DN38937_c0_g1_i1	.	.	.	.
TRINITY_DN38937_c0_g2	TRINITY_DN38937_c0_g2_i1	.	.	.	.
TRINITY_DN38934_c0_g1	TRINITY_DN38934_c0_g1_i1	.	.	.	.
TRINITY_DN38993_c0_g1	TRINITY_DN38993_c0_g1_i1	.	.	.	.
TRINITY_DN88216_c0_g1	TRINITY_DN88216_c0_g1_i1	TRINITY_DN88216_c0_g1_i1|m.47	2-370[+]	PF02198.11^SAM_PNT^Sterile alpha motif (SAM)/Pointed domain^35-104^E:7.2e-16	GO:0043565^molecular_function^sequence-specific DNA binding`GO:0005634^cellular_component^nucleus
TRINITY_DN88216_c0_g2	TRINITY_DN88216_c0_g2_i1	TRINITY_DN88216_c0_g2_i1|m.48	2-370[+]	PF02198.11^SAM_PNT^Sterile alpha motif (SAM)/Pointed domain^35-104^E:7.2e-16	GO:0043565^molecular_function^sequence-specific DNA binding`GO:0005634^cellular_component^nucleus
TRINITY_DN88252_c0_g2	TRINITY_DN88252_c0_g2_i1	.	.	.	.
TRINITY_DN88253_c0_g1	TRINITY_DN88253_c0_g1_i1	.	.	.	.
TRINITY_DN88277_c0_g1	TRINITY_DN88277_c0_g1_i1	.	.	.	.
TRINITY_DN88251_c0_g2	TRINITY_DN88251_c0_g2_i1	.	.	.	.
TRINITY_DN88214_c0_g1	TRINITY_DN88214_c0_g1_i1	.	.	.	.
TRINITY_DN88218_c0_g1	TRINITY_DN88218_c0_g1_i1	.	.	.	.
TRINITY_DN88292_c0_g1	TRINITY_DN88292_c0_g1_i1	.	.	.	.
TRINITY_DN88227_c0_g1	TRINITY_DN88227_c0_g1_i1	.	.	.	.
TRINITY_DN88276_c0_g1	TRINITY_DN88276_c0_g1_i1	.	.	.	.
TRINITY_DN88280_c0_g1	TRINITY_DN88280_c0_g1_i1	TRINITY_DN88280_c0_g1_i1|m.49	2-313[+]	.	.
TRINITY_DN88280_c0_g2	TRINITY_DN88280_c0_g2_i1	TRINITY_DN88280_c0_g2_i1|m.50	2-313[+]	.	.
TRINITY_DN88235_c0_g1	TRINITY_DN88235_c0_g1_i1	.	.	.	.
TRINITY_DN13361_c0_g1	TRINITY_DN13361_c0_g1_i1	.	.	.	.
TRINITY_DN13361_c0_g2	TRINITY_DN13361_c0_g2_i1	.	.	.	.
TRINITY_DN13324_c0_g1	TRINITY_DN13324_c0_g1_i1	TRINITY_DN13324_c0_g1_i1|m.51	319-2[-]	.	.
TRINITY_DN13398_c0_g1	TRINITY_DN13398_c0_g1_i1	.	.	.	.
TRINITY_DN13385_c0_g1	TRINITY_DN13385_c0_g1_i1	.	.	.	.
TRINITY_DN13362_c0_g1	TRINITY_DN13362_c0_g1_i1	TRINITY_DN13362_c0_g1_i1|m.52	3-374[+]	PF01370.16^Epimerase^NAD dependent epimerase/dehydratase family^1-119^E:6.3e-30	GO:0003824^molecular_function^catalytic activity`GO:0050662^molecular_function^coenzyme binding
TRINITY_DN13362_c0_g2	TRINITY_DN13362_c0_g2_i1	TRINITY_DN13362_c0_g2_i1|m.53	3-359[+]	PF01370.16^Epimerase^NAD dependent epimerase/dehydratase family^1-117^E:2.3e-29	GO:0003824^molecular_function^catalytic activity`GO:0050662^molecular_function^coenzyme binding
TRINITY_DN13352_c0_g1	TRINITY_DN13352_c0_g1_i1	.	.	.	.
TRINITY_DN13369_c0_g1	TRINITY_DN13369_c0_g1_i1	.	.	.	.
TRINITY_DN13372_c0_g1	TRINITY_DN13372_c0_g1_i1	TRINITY_DN13372_c0_g1_i1|m.54	3-305[+]	.	.
TRINITY_DN13390_c1_g1	TRINITY_DN13390_c1_g1_i1	.	.	.	.
TRINITY_DN13367_c0_g1	TRINITY_DN13367_c0_g1_i1	.	.	.	.
TRINITY_DN13367_c0_g2	TRINITY_DN13367_c0_g2_i1	.	.	.	.
TRINITY_DN13392_c0_g1	TRINITY_DN13392_c0_g1_i1	.	.	.	.
TRINITY_DN84569_c0_g2	TRINITY_DN84569_c0_g2_i1	.	.	.	.
TRINITY_DN84588_c0_g1	TRINITY_DN84588_c0_g1_i1	.	.	.	.
TRINITY_DN84523_c0_g1	TRINITY_DN84523_c0_g1_i1	.	.	.	.
TRINITY_DN84537_c0_g1	TRINITY_DN84537_c0_g1_i1	.	.	.	.
TRINITY_DN84567_c0_g1	TRINITY_DN84567_c0_g1_i1	.	.	.	.
TRINITY_DN84546_c0_g1	TRINITY_DN84546_c0_g1_i1	.	.	.	.
TRINITY_DN84558_c0_g1	TRINITY_DN84558_c0_g1_i1	.	.	.	.
TRINITY_DN84558_c0_g2	TRINITY_DN84558_c0_g2_i1	.	.	.	.
TRINITY_DN34787_c0_g1	TRINITY_DN34787_c0_g1_i1	.	.	.	.
TRINITY_DN34736_c0_g1	TRINITY_DN34736_c0_g1_i1	.	.	.	.
TRINITY_DN34716_c0_g1	TRINITY_DN34716_c0_g1_i1	.	.	.	.
TRINITY_DN34716_c0_g2	TRINITY_DN34716_c0_g2_i1	.	.	.	.
TRINITY_DN34779_c0_g1	TRINITY_DN34779_c0_g1_i1	.	.	.	.
TRINITY_DN34706_c0_g1	TRINITY_DN34706_c0_g1_i1	.	.	.	.
TRINITY_DN34706_c0_g2	TRINITY_DN34706_c0_g2_i1	.	.	.	.
TRINITY_DN84629_c0_g1	TRINITY_DN84629_c0_g1_i1	.	.	.	.
TRINITY_DN84643_c0_g1	TRINITY_DN84643_c0_g1_i1	.	.	.	.
TRINITY_DN19361_c0_g1	TRINITY_DN19361_c0_g1_i1	.	.	.	.
TRINITY_DN19361_c0_g2	TRINITY_DN19361_c0_g2_i1	.	.	.	.
TRINITY_DN19399_c0_g1	TRINITY_DN19399_c0_g1_i1	.	.	.	.
TRINITY_DN19366_c0_g1	TRINITY_DN19366_c0_g1_i1	.	.	.	.
TRINITY_DN19333_c0_g1	TRINITY_DN19333_c0_g1_i1	.	.	.	.
TRINITY_DN19333_c0_g1	TRINITY_DN19333_c0_g1_i2	.	.	.	.
TRINITY_DN19391_c0_g2	TRINITY_DN19391_c0_g2_i1	.	.	.	.
TRINITY_DN64239_c0_g1	TRINITY_DN64239_c0_g1_i1	.	.	.	.
TRINITY_DN64241_c0_g1	TRINITY_DN64241_c0_g1_i1	.	.	.	.
TRINITY_DN64241_c0_g2	TRINITY_DN64241_c0_g2_i1	.	.	.	.
TRINITY_DN59773_c0_g1	TRINITY_DN59773_c0_g1_i1	.	.	.	.
TRINITY_DN59744_c0_g1	TRINITY_DN59744_c0_g1_i1	.	.	.	.
TRINITY_DN44290_c0_g2	TRINITY_DN44290_c0_g2_i1	.	.	.	.
TRINITY_DN44203_c0_g1	TRINITY_DN44203_c0_g1_i1	.	.	.	.
TRINITY_DN44203_c0_g2	TRINITY_DN44203_c0_g2_i1	.	.	.	.
TRINITY_DN27334_c0_g2	TRINITY_DN27334_c0_g2_i1	.	.	.	.
TRINITY_DN80773_c0_g1	TRINITY_DN80773_c0_g1_i1	.	.	.	.
TRINITY_DN80773_c0_g2	TRINITY_DN80773_c0_g2_i1	.	.	.	.
TRINITY_DN80797_c0_g1	TRINITY_DN80797_c0_g1_i1	.	.	.	.
TRINITY_DN80744_c0_g1	TRINITY_DN80744_c0_g1_i1	.	.	.	.
TRINITY_DN80700_c0_g1	TRINITY_DN80700_c0_g1_i1	.	.	.	.
TRINITY_DN80740_c0_g1	TRINITY_DN80740_c0_g1_i1	.	.	.	.
TRINITY_DN80743_c0_g1	TRINITY_DN80743_c0_g1_i1	.	.	.	.
TRINITY_DN92523_c0_g1	TRINITY_DN92523_c0_g1_i1	TRINITY_DN92523_c0_g1_i1|m.55	298-2[-]	.	.
TRINITY_DN92507_c0_g1	TRINITY_DN92507_c0_g1_i1	.	.	.	.
TRINITY_DN92507_c0_g2	TRINITY_DN92507_c0_g2_i1	.	.	.	.
TRINITY_DN92585_c0_g1	TRINITY_DN92585_c0_g1_i1	TRINITY_DN92585_c0_g1_i1|m.56	308-3[-]	.	.
TRINITY_DN92530_c0_g1	TRINITY_DN92530_c0_g1_i1	TRINITY_DN92530_c0_g1_i1|m.57	640-2[-]	PF10591.4^SPARC_Ca_bdg^Secreted protein acidic and rich in cysteine Ca binding region^129-212^E:1.2e-09`PF13833.1^EF-hand_8^EF-hand domain pair^188-211^E:0.007`PF13202.1^EF-hand_5^EF hand^191-210^E:0.0047	GO:0005509^molecular_function^calcium ion binding`GO:0007165^biological_process^signal transduction`GO:0005578^cellular_component^proteinaceous extracellular matrix
TRINITY_DN92530_c0_g2	TRINITY_DN92530_c0_g2_i1	TRINITY_DN92530_c0_g2_i1|m.58	640-2[-]	PF10591.4^SPARC_Ca_bdg^Secreted protein acidic and rich in cysteine Ca binding region^129-212^E:1.2e-09`PF13833.1^EF-hand_8^EF-hand domain pair^188-211^E:0.007`PF13202.1^EF-hand_5^EF hand^191-210^E:0.0047	GO:0005509^molecular_function^calcium ion binding`GO:0007165^biological_process^signal transduction`GO:0005578^cellular_component^proteinaceous extracellular matrix
TRINITY_DN92539_c0_g1	TRINITY_DN92539_c0_g1_i1	.	.	.	.
TRINITY_DN92563_c0_g1	TRINITY_DN92563_c0_g1_i1	.	.	.	.
TRINITY_DN92563_c0_g2	TRINITY_DN92563_c0_g2_i1	.	.	.	.
TRINITY_DN92596_c0_g1	TRINITY_DN92596_c0_g1_i1	.	.	.	.
TRINITY_DN92573_c0_g1	TRINITY_DN92573_c0_g1_i1	.	.	.	.
TRINITY_DN92553_c0_g2	TRINITY_DN92553_c0_g2_i1	.	.	.	.
TRINITY_DN92576_c0_g2	TRINITY_DN92576_c0_g2_i1	TRINITY_DN92576_c0_g2_i1|m.59	342-1[-]	.	.
TRINITY_DN92515_c0_g1	TRINITY_DN92515_c0_g1_i1	.	.	.	.
TRINITY_DN92558_c0_g1	TRINITY_DN92558_c0_g1_i1	.	.	.	.
TRINITY_DN92527_c0_g1	TRINITY_DN92527_c0_g1_i1	.	.	.	.
TRINITY_DN92504_c0_g1	TRINITY_DN92504_c0_g1_i1	.	.	.	.
TRINITY_DN82835_c0_g1	TRINITY_DN82835_c0_g1_i1	.	.	.	.
TRINITY_DN82835_c0_g2	TRINITY_DN82835_c0_g2_i1	.	.	.	.
TRINITY_DN82867_c0_g1	TRINITY_DN82867_c0_g1_i1	.	.	.	.
TRINITY_DN82867_c0_g1	TRINITY_DN82867_c0_g1_i2	.	.	.	.
TRINITY_DN82867_c0_g2	TRINITY_DN82867_c0_g2_i1	.	.	.	.
TRINITY_DN82840_c0_g1	TRINITY_DN82840_c0_g1_i1	.	.	.	.
TRINITY_DN82840_c0_g2	TRINITY_DN82840_c0_g2_i1	.	.	.	.
TRINITY_DN82864_c0_g1	TRINITY_DN82864_c0_g1_i1	.	.	.	.
TRINITY_DN82878_c0_g1	TRINITY_DN82878_c0_g1_i1	.	.	.	.
TRINITY_DN82878_c0_g2	TRINITY_DN82878_c0_g2_i1	.	.	.	.
TRINITY_DN82879_c0_g1	TRINITY_DN82879_c0_g1_i1	.	.	.	.
TRINITY_DN82837_c0_g1	TRINITY_DN82837_c0_g1_i1	.	.	.	.
TRINITY_DN11311_c0_g2	TRINITY_DN11311_c0_g2_i1	.	.	.	.
TRINITY_DN11305_c0_g1	TRINITY_DN11305_c0_g1_i1	.	.	.	.
TRINITY_DN11366_c0_g1	TRINITY_DN11366_c0_g1_i1	.	.	.	.
TRINITY_DN11320_c0_g1	TRINITY_DN11320_c0_g1_i1	.	.	.	.
TRINITY_DN11390_c0_g1	TRINITY_DN11390_c0_g1_i1	.	.	.	.
TRINITY_DN11393_c0_g1	TRINITY_DN11393_c0_g1_i1	.	.	.	.
TRINITY_DN11371_c0_g1	TRINITY_DN11371_c0_g1_i1	.	.	.	.
TRINITY_DN11385_c0_g1	TRINITY_DN11385_c0_g1_i1	.	.	.	.
TRINITY_DN15543_c0_g1	TRINITY_DN15543_c0_g1_i1	.	.	.	.
TRINITY_DN15577_c0_g1	TRINITY_DN15577_c0_g1_i1	.	.	.	.
TRINITY_DN15597_c1_g1	TRINITY_DN15597_c1_g1_i1	.	.	.	.
TRINITY_DN15540_c1_g1	TRINITY_DN15540_c1_g1_i1	.	.	.	.
TRINITY_DN15524_c0_g1	TRINITY_DN15524_c0_g1_i2	.	.	.	.
TRINITY_DN61471_c0_g1	TRINITY_DN61471_c0_g1_i1	.	.	.	.
TRINITY_DN61478_c0_g1	TRINITY_DN61478_c0_g1_i1	.	.	.	.
TRINITY_DN61443_c0_g1	TRINITY_DN61443_c0_g1_i1	.	.	.	.
TRINITY_DN12865_c0_g1	TRINITY_DN12865_c0_g1_i1	.	.	.	.
TRINITY_DN12831_c0_g1	TRINITY_DN12831_c0_g1_i1	.	.	.	.
TRINITY_DN12838_c0_g1	TRINITY_DN12838_c0_g1_i1	.	.	.	.
TRINITY_DN12838_c0_g2	TRINITY_DN12838_c0_g2_i1	.	.	.	.
TRINITY_DN12895_c0_g1	TRINITY_DN12895_c0_g1_i1	.	.	.	.
TRINITY_DN12829_c0_g1	TRINITY_DN12829_c0_g1_i1	TRINITY_DN12829_c0_g1_i1|m.60	373-2[-]	.	.
TRINITY_DN12861_c0_g1	TRINITY_DN12861_c0_g1_i1	.	.	.	.
TRINITY_DN12897_c0_g1	TRINITY_DN12897_c0_g1_i1	.	.	.	.
TRINITY_DN12801_c0_g1	TRINITY_DN12801_c0_g1_i1	.	.	.	.
TRINITY_DN12899_c0_g1	TRINITY_DN12899_c0_g1_i1	.	.	.	.
TRINITY_DN92732_c0_g1	TRINITY_DN92732_c0_g1_i1	.	.	.	.
TRINITY_DN92747_c0_g1	TRINITY_DN92747_c0_g1_i1	.	.	.	.
TRINITY_DN92787_c0_g1	TRINITY_DN92787_c0_g1_i1	TRINITY_DN92787_c0_g1_i1|m.61	1-342[+]	.	.
TRINITY_DN92787_c0_g2	TRINITY_DN92787_c0_g2_i1	TRINITY_DN92787_c0_g2_i1|m.62	336-22[-]	.	.
TRINITY_DN92757_c1_g1	TRINITY_DN92757_c1_g1_i1	.	.	.	.
TRINITY_DN92772_c0_g1	TRINITY_DN92772_c0_g1_i1	.	.	.	.
TRINITY_DN92772_c0_g2	TRINITY_DN92772_c0_g2_i1	TRINITY_DN92772_c0_g2_i1|m.63	367-2[-]	PF01510.20^Amidase_2^N-acetylmuramoyl-L-alanine amidase^6-103^E:1.1e-10	GO:0008745^molecular_function^N-acetylmuramoyl-L-alanine amidase activity`GO:0009253^biological_process^peptidoglycan catabolic process
TRINITY_DN92748_c1_g1	TRINITY_DN92748_c1_g1_i1	.	.	.	.
TRINITY_DN92703_c0_g1	TRINITY_DN92703_c0_g1_i1	.	.	.	.
TRINITY_DN92765_c0_g1	TRINITY_DN92765_c0_g1_i1	.	.	.	.
TRINITY_DN92765_c0_g2	TRINITY_DN92765_c0_g2_i1	.	.	.	.
TRINITY_DN92756_c0_g1	TRINITY_DN92756_c0_g1_i1	TRINITY_DN92756_c0_g1_i1|m.64	318-1[-]	PF00873.14^ACR_tran^AcrB/AcrD/AcrF family^1-104^E:1.4e-19	GO:0005215^molecular_function^transporter activity`GO:0006810^biological_process^transport`GO:0016020^cellular_component^membrane
TRINITY_DN92746_c0_g1	TRINITY_DN92746_c0_g1_i1	.	.	.	.
TRINITY_DN1541_c0_g2	TRINITY_DN1541_c0_g2_i1	.	.	.	.
TRINITY_DN1599_c0_g1	TRINITY_DN1599_c0_g1_i1	.	.	.	.
TRINITY_DN99227_c0_g1	TRINITY_DN99227_c0_g1_i1	.	.	.	.
TRINITY_DN99291_c0_g1	TRINITY_DN99291_c0_g1_i1	.	.	.	.
TRINITY_DN99224_c0_g1	TRINITY_DN99224_c0_g1_i2	.	.	.	.
TRINITY_DN99231_c0_g1	TRINITY_DN99231_c0_g1_i1	.	.	.	.
TRINITY_DN53936_c0_g1	TRINITY_DN53936_c0_g1_i1	TRINITY_DN53936_c0_g1_i1|m.65	2-352[+]	.	.
TRINITY_DN53957_c0_g1	TRINITY_DN53957_c0_g1_i1	.	.	.	.
TRINITY_DN53979_c0_g1	TRINITY_DN53979_c0_g1_i1	.	.	.	.
TRINITY_DN53979_c0_g2	TRINITY_DN53979_c0_g2_i1	.	.	.	.
TRINITY_DN53984_c0_g1	TRINITY_DN53984_c0_g1_i1	.	.	.	.
TRINITY_DN53927_c0_g1	TRINITY_DN53927_c0_g1_i1	.	.	.	.
TRINITY_DN53927_c0_g2	TRINITY_DN53927_c0_g2_i1	.	.	.	.
TRINITY_DN73978_c0_g1	TRINITY_DN73978_c0_g1_i1	.	.	.	.
TRINITY_DN73978_c0_g2	TRINITY_DN73978_c0_g2_i1	.	.	.	.
TRINITY_DN98896_c0_g1	TRINITY_DN98896_c0_g1_i1	.	.	.	.
TRINITY_DN98858_c0_g1	TRINITY_DN98858_c0_g1_i1	TRINITY_DN98858_c0_g1_i1|m.66	1-330[+]	PF00009.22^GTP_EFTU^Elongation factor Tu GTP binding domain^1-86^E:3.4e-15	GO:0003924^molecular_function^GTPase activity`GO:0005525^molecular_function^GTP binding
TRINITY_DN98858_c0_g2	TRINITY_DN98858_c0_g2_i1	TRINITY_DN98858_c0_g2_i1|m.67	3-437[+]	PF00009.22^GTP_EFTU^Elongation factor Tu GTP binding domain^8-121^E:1.1e-29	GO:0003924^molecular_function^GTPase activity`GO:0005525^molecular_function^GTP binding
TRINITY_DN98864_c0_g1	TRINITY_DN98864_c0_g1_i1	.	.	.	.
TRINITY_DN98864_c0_g2	TRINITY_DN98864_c0_g2_i1	.	.	.	.
TRINITY_DN98853_c0_g1	TRINITY_DN98853_c0_g1_i1	.	.	.	.
TRINITY_DN98853_c0_g2	TRINITY_DN98853_c0_g2_i1	.	.	.	.
TRINITY_DN98866_c0_g1	TRINITY_DN98866_c0_g1_i1	.	.	.	.
TRINITY_DN98891_c0_g1	TRINITY_DN98891_c0_g1_i1	.	.	.	.
TRINITY_DN98813_c0_g1	TRINITY_DN98813_c0_g1_i1	.	.	.	.
TRINITY_DN98813_c0_g2	TRINITY_DN98813_c0_g2_i1	.	.	.	.
TRINITY_DN98873_c0_g1	TRINITY_DN98873_c0_g1_i1	.	.	.	.
TRINITY_DN16485_c0_g1	TRINITY_DN16485_c0_g1_i1	.	.	.	.
TRINITY_DN16441_c0_g1	TRINITY_DN16441_c0_g1_i1	TRINITY_DN16441_c0_g1_i1|m.68	393-1[-]	.	.
TRINITY_DN16441_c0_g1	TRINITY_DN16441_c0_g1_i1	TRINITY_DN16441_c0_g1_i1|m.69	1-333[+]	.	.
TRINITY_DN16441_c0_g2	TRINITY_DN16441_c0_g2_i1	TRINITY_DN16441_c0_g2_i1|m.70	297-1[-]	.	.
TRINITY_DN16472_c0_g1	TRINITY_DN16472_c0_g1_i1	.	.	.	.
TRINITY_DN16478_c0_g1	TRINITY_DN16478_c0_g1_i1	.	.	.	.
TRINITY_DN5794_c0_g1	TRINITY_DN5794_c0_g1_i1	TRINITY_DN5794_c0_g1_i1|m.71	485-3[-]	PF00496.17^SBP_bac_5^Bacterial extracellular solute-binding proteins, family 5 Middle^30-157^E:2e-25	.
TRINITY_DN5794_c0_g1	TRINITY_DN5794_c0_g1_i1	TRINITY_DN5794_c0_g1_i1|m.72	3-485[+]	.	.
TRINITY_DN5742_c0_g1	TRINITY_DN5742_c0_g1_i1	.	.	.	.
TRINITY_DN5742_c0_g2	TRINITY_DN5742_c0_g2_i1	.	.	.	.
TRINITY_DN5701_c0_g1	TRINITY_DN5701_c0_g1_i1	.	.	.	.
TRINITY_DN5778_c0_g1	TRINITY_DN5778_c0_g1_i1	.	.	.	.
TRINITY_DN5796_c0_g2	TRINITY_DN5796_c0_g2_i1	.	.	.	.
TRINITY_DN5714_c0_g1	TRINITY_DN5714_c0_g1_i1	.	.	.	.
TRINITY_DN60276_c0_g1	TRINITY_DN60276_c0_g1_i1	.	.	.	.
TRINITY_DN60257_c0_g1	TRINITY_DN60257_c0_g1_i1	.	.	.	.
TRINITY_DN60274_c0_g1	TRINITY_DN60274_c0_g1_i1	.	.	.	.
TRINITY_DN60229_c0_g1	TRINITY_DN60229_c0_g1_i1	.	.	.	.
TRINITY_DN47604_c0_g2	TRINITY_DN47604_c0_g2_i1	.	.	.	.
TRINITY_DN47675_c0_g1	TRINITY_DN47675_c0_g1_i1	.	.	.	.
TRINITY_DN47697_c0_g1	TRINITY_DN47697_c0_g1_i1	.	.	.	.
TRINITY_DN47697_c0_g2	TRINITY_DN47697_c0_g2_i1	.	.	.	.
TRINITY_DN47657_c0_g1	TRINITY_DN47657_c0_g1_i1	.	.	.	.
TRINITY_DN47657_c0_g2	TRINITY_DN47657_c0_g2_i1	.	.	.	.
TRINITY_DN47613_c0_g1	TRINITY_DN47613_c0_g1_i1	.	.	.	.
TRINITY_DN47672_c0_g1	TRINITY_DN47672_c0_g1_i1	.	.	.	.
TRINITY_DN47633_c0_g1	TRINITY_DN47633_c0_g1_i1	.	.	.	.
TRINITY_DN47674_c0_g1	TRINITY_DN47674_c0_g1_i1	.	.	.	.
TRINITY_DN47632_c0_g1	TRINITY_DN47632_c0_g1_i1	.	.	.	.
TRINITY_DN47690_c0_g1	TRINITY_DN47690_c0_g1_i1	.	.	.	.
TRINITY_DN89600_c0_g1	TRINITY_DN89600_c0_g1_i1	.	.	.	.
TRINITY_DN89600_c1_g1	TRINITY_DN89600_c1_g1_i1	.	.	.	.
TRINITY_DN89602_c0_g1	TRINITY_DN89602_c0_g1_i1	.	.	.	.
TRINITY_DN89602_c0_g2	TRINITY_DN89602_c0_g2_i1	.	.	.	.
TRINITY_DN89697_c0_g1	TRINITY_DN89697_c0_g1_i1	TRINITY_DN89697_c0_g1_i1|m.73	1-465[+]	PF12358.3^DUF3644^Protein of unknown function (DUF3644)^1-61^E:4.1e-05	.
TRINITY_DN89664_c0_g2	TRINITY_DN89664_c0_g2_i1	.	.	.	.
TRINITY_DN89672_c0_g1	TRINITY_DN89672_c0_g1_i1	.	.	.	.
TRINITY_DN89629_c0_g1	TRINITY_DN89629_c0_g1_i1	.	.	.	.
TRINITY_DN89630_c0_g1	TRINITY_DN89630_c0_g1_i1	.	.	.	.
TRINITY_DN89653_c0_g1	TRINITY_DN89653_c0_g1_i1	TRINITY_DN89653_c0_g1_i1|m.74	2-373[+]	.	.
TRINITY_DN89661_c0_g1	TRINITY_DN89661_c0_g1_i1	.	.	.	.
TRINITY_DN89698_c0_g1	TRINITY_DN89698_c0_g1_i1	.	.	.	.
TRINITY_DN20614_c0_g2	TRINITY_DN20614_c0_g2_i1	.	.	.	.
TRINITY_DN20618_c0_g1	TRINITY_DN20618_c0_g1_i1	.	.	.	.
TRINITY_DN20618_c0_g2	TRINITY_DN20618_c0_g2_i1	.	.	.	.
TRINITY_DN20631_c0_g1	TRINITY_DN20631_c0_g1_i1	.	.	.	.
TRINITY_DN20672_c0_g1	TRINITY_DN20672_c0_g1_i1	.	.	.	.
TRINITY_DN20672_c0_g2	TRINITY_DN20672_c0_g2_i1	.	.	.	.
TRINITY_DN20624_c0_g1	TRINITY_DN20624_c0_g1_i1	TRINITY_DN20624_c0_g1_i1|m.75	324-1[-]	.	.
TRINITY_DN20625_c0_g1	TRINITY_DN20625_c0_g1_i1	.	.	.	.
TRINITY_DN20625_c0_g2	TRINITY_DN20625_c0_g2_i1	.	.	.	.
TRINITY_DN20675_c0_g1	TRINITY_DN20675_c0_g1_i1	.	.	.	.
TRINITY_DN20636_c0_g1	TRINITY_DN20636_c0_g1_i1	.	.	.	.
TRINITY_DN20612_c0_g1	TRINITY_DN20612_c0_g1_i1	.	.	.	.
TRINITY_DN20612_c0_g2	TRINITY_DN20612_c0_g2_i1	.	.	.	.
TRINITY_DN20612_c0_g3	TRINITY_DN20612_c0_g3_i1	.	.	.	.
TRINITY_DN56320_c0_g1	TRINITY_DN56320_c0_g1_i1	.	.	.	.
TRINITY_DN56358_c0_g1	TRINITY_DN56358_c0_g1_i1	.	.	.	.
TRINITY_DN56358_c0_g2	TRINITY_DN56358_c0_g2_i1	.	.	.	.
TRINITY_DN56328_c0_g1	TRINITY_DN56328_c0_g1_i1	.	.	.	.
TRINITY_DN56350_c0_g1	TRINITY_DN56350_c0_g1_i1	.	.	.	.
TRINITY_DN41945_c0_g1	TRINITY_DN41945_c0_g1_i1	.	.	.	.
TRINITY_DN41945_c0_g2	TRINITY_DN41945_c0_g2_i1	.	.	.	.
TRINITY_DN41945_c0_g3	TRINITY_DN41945_c0_g3_i1	.	.	.	.
TRINITY_DN41956_c0_g1	TRINITY_DN41956_c0_g1_i1	.	.	.	.
TRINITY_DN41956_c0_g2	TRINITY_DN41956_c0_g2_i1	.	.	.	.
TRINITY_DN28019_c0_g1	TRINITY_DN28019_c0_g1_i1	.	.	.	.
TRINITY_DN28055_c0_g1	TRINITY_DN28055_c0_g1_i1	.	.	.	.
TRINITY_DN92815_c0_g1	TRINITY_DN92815_c0_g1_i1	.	.	.	.
TRINITY_DN92815_c0_g2	TRINITY_DN92815_c0_g2_i1	.	.	.	.
TRINITY_DN92890_c0_g1	TRINITY_DN92890_c0_g1_i1	.	.	.	.
TRINITY_DN92831_c0_g1	TRINITY_DN92831_c0_g1_i1	.	.	.	.
TRINITY_DN92895_c0_g1	TRINITY_DN92895_c0_g1_i1	.	.	.	.
TRINITY_DN92812_c0_g1	TRINITY_DN92812_c0_g1_i1	.	.	.	.
TRINITY_DN92817_c0_g1	TRINITY_DN92817_c0_g1_i1	.	.	.	.
TRINITY_DN92849_c0_g1	TRINITY_DN92849_c0_g1_i1	.	.	.	.
TRINITY_DN970_c0_g1	TRINITY_DN970_c0_g1_i1	.	.	.	.
TRINITY_DN919_c0_g1	TRINITY_DN919_c0_g1_i1	.	.	.	.
TRINITY_DN978_c0_g1	TRINITY_DN978_c0_g1_i1	.	.	.	.
TRINITY_DN50256_c0_g1	TRINITY_DN50256_c0_g1_i1	.	.	.	.
TRINITY_DN50270_c0_g1	TRINITY_DN50270_c0_g1_i1	.	.	.	.
TRINITY_DN93498_c0_g1	TRINITY_DN93498_c0_g1_i1	.	.	.	.
TRINITY_DN93470_c0_g1	TRINITY_DN93470_c0_g1_i1	.	.	.	.
TRINITY_DN93470_c0_g2	TRINITY_DN93470_c0_g2_i1	.	.	.	.
TRINITY_DN93443_c0_g1	TRINITY_DN93443_c0_g1_i1	.	.	.	.
TRINITY_DN93443_c0_g2	TRINITY_DN93443_c0_g2_i1	.	.	.	.
TRINITY_DN93469_c0_g1	TRINITY_DN93469_c0_g1_i1	.	.	.	.
TRINITY_DN93400_c0_g1	TRINITY_DN93400_c0_g1_i1	.	.	.	.
TRINITY_DN93430_c0_g1	TRINITY_DN93430_c0_g1_i1	.	.	.	.
TRINITY_DN93454_c0_g1	TRINITY_DN93454_c0_g1_i1	.	.	.	.
TRINITY_DN93495_c0_g1	TRINITY_DN93495_c0_g1_i1	TRINITY_DN93495_c0_g1_i1|m.76	2-328[+]	PF00096.21^zf-C2H2^Zinc finger, C2H2 type^1-19^E:0.036`PF13465.1^zf-H2C2_2^Zinc-finger double domain^11-35^E:9.5e-08`PF13912.1^zf-C2H2_6^C2H2-type zinc finger^25-34^E:3.8`PF00096.21^zf-C2H2^Zinc finger, C2H2 type^27-47^E:0.00029`PF13894.1^zf-C2H2_4^C2H2-type zinc finger^27-47^E:0.0023`PF13913.1^zf-C2HC_2^zinc-finger of a C2HC-type^27-45^E:0.032`PF13465.1^zf-H2C2_2^Zinc-finger double domain^39-63^…	GO:0046872^molecular_function^metal ion binding
TRINITY_DN93431_c0_g1	TRINITY_DN93431_c0_g1_i1	TRINITY_DN93431_c0_g1_i1|m.77	419-87[-]	.	.
TRINITY_DN93431_c0_g2	TRINITY_DN93431_c0_g2_i1	TRINITY_DN93431_c0_g2_i1|m.78	377-45[-]	.	.
TRINITY_DN84424_c0_g1	TRINITY_DN84424_c0_g1_i1	.	.	.	.
TRINITY_DN84424_c0_g2	TRINITY_DN84424_c0_g2_i1	.	.	.	.
TRINITY_DN84489_c0_g1	TRINITY_DN84489_c0_g1_i1	.	.	.	.
TRINITY_DN84466_c0_g1	TRINITY_DN84466_c0_g1_i1	.	.	.	.
TRINITY_DN84487_c0_g1	TRINITY_DN84487_c0_g1_i1	.	.	.	.
TRINITY_DN2169_c0_g1	TRINITY_DN2169_c0_g1_i1	.	.	.	.
TRINITY_DN2169_c0_g2	TRINITY_DN2169_c0_g2_i1	.	.	.	.
TRINITY_DN2114_c0_g1	TRINITY_DN2114_c0_g1_i1	.	.	.	.
TRINITY_DN2141_c0_g1	TRINITY_DN2141_c0_g1_i1	.	.	.	.
TRINITY_DN2135_c0_g1	TRINITY_DN2135_c0_g1_i1	.	.	.	.
TRINITY_DN26263_c0_g1	TRINITY_DN26263_c0_g1_i1	.	.	.	.
TRINITY_DN26279_c0_g1	TRINITY_DN26279_c0_g1_i1	.	.	.	.
TRINITY_DN26239_c0_g1	TRINITY_DN26239_c0_g1_i1	.	.	.	.
TRINITY_DN18603_c0_g1	TRINITY_DN18603_c0_g1_i1	.	.	.	.
TRINITY_DN18652_c0_g1	TRINITY_DN18652_c0_g1_i1	.	.	.	.
TRINITY_DN18652_c0_g2	TRINITY_DN18652_c0_g2_i1	.	.	.	.
TRINITY_DN18606_c0_g1	TRINITY_DN18606_c0_g1_i1	.	.	.	.
TRINITY_DN99088_c0_g1	TRINITY_DN99088_c0_g1_i1	.	.	.	.
TRINITY_DN99088_c0_g2	TRINITY_DN99088_c0_g2_i1	.	.	.	.
TRINITY_DN99069_c0_g1	TRINITY_DN99069_c0_g1_i1	.	.	.	.
TRINITY_DN99011_c0_g1	TRINITY_DN99011_c0_g1_i1	.	.	.	.
TRINITY_DN99092_c0_g1	TRINITY_DN99092_c0_g1_i1	.	.	.	.
TRINITY_DN90918_c0_g1	TRINITY_DN90918_c0_g1_i1	.	.	.	.
TRINITY_DN90998_c0_g1	TRINITY_DN90998_c0_g1_i1	.	.	.	.
TRINITY_DN90998_c1_g1	TRINITY_DN90998_c1_g1_i1	TRINITY_DN90998_c1_g1_i1|m.79	361-2[-]	.	.
TRINITY_DN90998_c1_g1	TRINITY_DN90998_c1_g1_i1	TRINITY_DN90998_c1_g1_i1|m.80	360-1[-]	.	.
TRINITY_DN90960_c0_g1	TRINITY_DN90960_c0_g1_i1	TRINITY_DN90960_c0_g1_i1|m.81	3-839[+]	PF12804.2^NTP_transf_3^MobA-like NTP transferase domain^148-264^E:5e-19	.
TRINITY_DN90960_c0_g1	TRINITY_DN90960_c0_g1_i1	TRINITY_DN90960_c0_g1_i1|m.82	1-372[+]	.	.
TRINITY_DN90946_c0_g1	TRINITY_DN90946_c0_g1_i1	.	.	.	.
TRINITY_DN90987_c0_g1	TRINITY_DN90987_c0_g1_i1	TRINITY_DN90987_c0_g1_i1|m.83	340-2[-]	.	.
TRINITY_DN90987_c0_g1	TRINITY_DN90987_c0_g1_i1	TRINITY_DN90987_c0_g1_i1|m.84	3-338[+]	.	.
TRINITY_DN90987_c0_g1	TRINITY_DN90987_c0_g1_i1	TRINITY_DN90987_c0_g1_i1|m.85	2-310[+]	PF01402.16^RHH_1^Ribbon-helix-helix protein, copG family^64-100^E:4.8e-09	GO:0006355^biological_process^regulation of transcription, DNA-templated
TRINITY_DN90907_c1_g1	TRINITY_DN90907_c1_g1_i1	.	.	.	.
TRINITY_DN90954_c0_g1	TRINITY_DN90954_c0_g1_i1	.	.	.	.
TRINITY_DN90954_c0_g2	TRINITY_DN90954_c0_g2_i1	.	.	.	.
TRINITY_DN90954_c0_g3	TRINITY_DN90954_c0_g3_i1	.	.	.	.
TRINITY_DN90935_c0_g1	TRINITY_DN90935_c0_g1_i1	.	.	.	.
TRINITY_DN90923_c0_g1	TRINITY_DN90923_c0_g1_i1	.	.	.	.
TRINITY_DN51421_c0_g1	TRINITY_DN51421_c0_g1_i1	.	.	.	.
TRINITY_DN51421_c0_g2	TRINITY_DN51421_c0_g2_i1	.	.	.	.
TRINITY_DN51408_c0_g1	TRINITY_DN51408_c0_g1_i1	.	.	.	.
TRINITY_DN51410_c0_g1	TRINITY_DN51410_c0_g1_i1	.	.	.	.
TRINITY_DN51455_c0_g1	TRINITY_DN51455_c0_g1_i1	.	.	.	.
TRINITY_DN859_c0_g1	TRINITY_DN859_c0_g1_i1	.	.	.	.
TRINITY_DN891_c0_g1	TRINITY_DN891_c0_g1_i1	.	.	.	.
TRINITY_DN839_c0_g1	TRINITY_DN839_c0_g1_i1	.	.	.	.
TRINITY_DN865_c0_g1	TRINITY_DN865_c0_g1_i1	.	.	.	.
TRINITY_DN864_c0_g1	TRINITY_DN864_c0_g1_i1	.	.	.	.
TRINITY_DN70090_c0_g1	TRINITY_DN70090_c0_g1_i1	.	.	.	.
TRINITY_DN70046_c0_g1	TRINITY_DN70046_c0_g1_i1	.	.	.	.
TRINITY_DN70054_c0_g1	TRINITY_DN70054_c0_g1_i1	.	.	.	.
TRINITY_DN93240_c0_g1	TRINITY_DN93240_c0_g1_i1	TRINITY_DN93240_c0_g1_i1|m.86	317-3[-]	.	.
TRINITY_DN93230_c0_g1	TRINITY_DN93230_c0_g1_i1	.	.	.	.
TRINITY_DN93230_c0_g2	TRINITY_DN93230_c0_g2_i1	.	.	.	.
TRINITY_DN93244_c0_g1	TRINITY_DN93244_c0_g1_i1	TRINITY_DN93244_c0_g1_i1|m.87	309-1[-]	.	.
TRINITY_DN93244_c0_g2	TRINITY_DN93244_c0_g2_i1	.	.	.	.
TRINITY_DN93228_c0_g1	TRINITY_DN93228_c0_g1_i1	.	.	.	.
TRINITY_DN93246_c0_g1	TRINITY_DN93246_c0_g1_i1	.	.	.	.
TRINITY_DN93294_c0_g1	TRINITY_DN93294_c0_g1_i1	.	.	.	.
TRINITY_DN93232_c0_g1	TRINITY_DN93232_c0_g1_i1	.	.	.	.
TRINITY_DN93299_c0_g1	TRINITY_DN93299_c0_g1_i1	.	.	.	.
TRINITY_DN93258_c0_g1	TRINITY_DN93258_c0_g1_i1	.	.	.	.
TRINITY_DN80824_c0_g1	TRINITY_DN80824_c0_g1_i1	.	.	.	.
TRINITY_DN80824_c0_g2	TRINITY_DN80824_c0_g2_i1	.	.	.	.
TRINITY_DN80849_c0_g1	TRINITY_DN80849_c0_g1_i1	TRINITY_DN80849_c0_g1_i1|m.88	510-139[-]	PF00652.17^Ricin_B_lectin^Ricin-type beta-trefoil lectin domain^7-117^E:3.1e-13	.
TRINITY_DN80803_c0_g1	TRINITY_DN80803_c0_g1_i1	.	.	.	.
TRINITY_DN80870_c0_g1	TRINITY_DN80870_c0_g1_i1	.	.	.	.
TRINITY_DN80828_c0_g1	TRINITY_DN80828_c0_g1_i1	.	.	.	.
TRINITY_DN80862_c0_g1	TRINITY_DN80862_c0_g1_i1	.	.	.	.
TRINITY_DN80881_c0_g1	TRINITY_DN80881_c0_g1_i1	.	.	.	.
TRINITY_DN2066_c0_g1	TRINITY_DN2066_c0_g1_i1	TRINITY_DN2066_c0_g1_i1|m.89	2-442[+]	.	.
TRINITY_DN2098_c0_g1	TRINITY_DN2098_c0_g1_i1	.	.	.	.
TRINITY_DN2009_c0_g1	TRINITY_DN2009_c0_g1_i1	.	.	.	.
TRINITY_DN54303_c0_g1	TRINITY_DN54303_c0_g1_i1	.	.	.	.
TRINITY_DN54310_c0_g1	TRINITY_DN54310_c0_g1_i1	.	.	.	.
TRINITY_DN54351_c0_g1	TRINITY_DN54351_c0_g1_i1	.	.	.	.
TRINITY_DN15469_c0_g1	TRINITY_DN15469_c0_g1_i1	.	.	.	.
TRINITY_DN15454_c0_g1	TRINITY_DN15454_c0_g1_i1	.	.	.	.
TRINITY_DN15414_c1_g1	TRINITY_DN15414_c1_g1_i1	.	.	.	.
TRINITY_DN15481_c0_g1	TRINITY_DN15481_c0_g1_i1	.	.	.	.
TRINITY_DN15450_c0_g1	TRINITY_DN15450_c0_g1_i1	.	.	.	.
TRINITY_DN15410_c0_g1	TRINITY_DN15410_c0_g1_i1	.	.	.	.
TRINITY_DN15410_c0_g2	TRINITY_DN15410_c0_g2_i1	.	.	.	.
TRINITY_DN32002_c0_g1	TRINITY_DN32002_c0_g1_i1	.	.	.	.
TRINITY_DN32002_c0_g2	TRINITY_DN32002_c0_g2_i1	.	.	.	.
TRINITY_DN32021_c0_g1	TRINITY_DN32021_c0_g1_i1	.	.	.	.
TRINITY_DN63256_c0_g1	TRINITY_DN63256_c0_g1_i1	.	.	.	.
TRINITY_DN63260_c0_g1	TRINITY_DN63260_c0_g1_i1	.	.	.	.
TRINITY_DN63286_c0_g1	TRINITY_DN63286_c0_g1_i1	.	.	.	.
TRINITY_DN63209_c0_g1	TRINITY_DN63209_c0_g1_i1	.	.	.	.
TRINITY_DN63215_c0_g2	TRINITY_DN63215_c0_g2_i1	.	.	.	.
TRINITY_DN63288_c0_g1	TRINITY_DN63288_c0_g1_i1	.	.	.	.
TRINITY_DN63243_c0_g1	TRINITY_DN63243_c0_g1_i1	.	.	.	.
TRINITY_DN63249_c0_g1	TRINITY_DN63249_c0_g1_i1	.	.	.	.
TRINITY_DN63249_c0_g2	TRINITY_DN63249_c0_g2_i1	.	.	.	.
TRINITY_DN7074_c0_g1	TRINITY_DN7074_c0_g1_i1	.	.	.	.
TRINITY_DN7074_c0_g2	TRINITY_DN7074_c0_g2_i1	.	.	.	.
TRINITY_DN7029_c0_g1	TRINITY_DN7029_c0_g1_i1	.	.	.	.
TRINITY_DN7022_c0_g1	TRINITY_DN7022_c0_g1_i1	.	.	.	.
TRINITY_DN7072_c0_g1	TRINITY_DN7072_c0_g1_i1	.	.	.	.
TRINITY_DN7028_c0_g1	TRINITY_DN7028_c0_g1_i1	TRINITY_DN7028_c0_g1_i1|m.90	368-66[-]	.	.
TRINITY_DN7059_c0_g2	TRINITY_DN7059_c0_g2_i1	.	.	.	.
TRINITY_DN7049_c0_g2	TRINITY_DN7049_c0_g2_i1	.	.	.	.
TRINITY_DN7051_c0_g1	TRINITY_DN7051_c0_g1_i1	.	.	.	.
TRINITY_DN7068_c0_g1	TRINITY_DN7068_c0_g1_i1	.	.	.	.
TRINITY_DN40028_c0_g1	TRINITY_DN40028_c0_g1_i1	.	.	.	.
TRINITY_DN40028_c0_g2	TRINITY_DN40028_c0_g2_i1	.	.	.	.
TRINITY_DN40030_c0_g1	TRINITY_DN40030_c0_g1_i1	TRINITY_DN40030_c0_g1_i1|m.91	1-321[+]	PF07653.12^SH3_2^Variant SH3 domain^55-105^E:1.2e-10`PF00018.23^SH3_1^SH3 domain^58-105^E:8.1e-17`PF14604.1^SH3_9^Variant SH3 domain^58-107^E:1.5e-14	GO:0005515^molecular_function^protein binding
TRINITY_DN40051_c0_g1	TRINITY_DN40051_c0_g1_i1	.	.	.	.
TRINITY_DN40075_c0_g1	TRINITY_DN40075_c0_g1_i1	.	.	.	.
TRINITY_DN40090_c0_g1	TRINITY_DN40090_c0_g1_i1	.	.	.	.
TRINITY_DN40090_c0_g2	TRINITY_DN40090_c0_g2_i1	.	.	.	.
TRINITY_DN40010_c0_g1	TRINITY_DN40010_c0_g1_i1	.	.	.	.
TRINITY_DN84161_c0_g1	TRINITY_DN84161_c0_g1_i1	.	.	.	.
TRINITY_DN84180_c0_g1	TRINITY_DN84180_c0_g1_i1	.	.	.	.
TRINITY_DN84130_c0_g1	TRINITY_DN84130_c0_g1_i1	.	.	.	.
TRINITY_DN84167_c0_g1	TRINITY_DN84167_c0_g1_i1	.	.	.	.
TRINITY_DN84133_c0_g1	TRINITY_DN84133_c0_g1_i1	.	.	.	.
TRINITY_DN84133_c0_g2	TRINITY_DN84133_c0_g2_i1	.	.	.	.
TRINITY_DN84115_c0_g1	TRINITY_DN84115_c0_g1_i1	.	.	.	.
TRINITY_DN6527_c0_g1	TRINITY_DN6527_c0_g1_i1	.	.	.	.
TRINITY_DN6506_c0_g1	TRINITY_DN6506_c0_g1_i1	.	.	.	.
TRINITY_DN6581_c0_g1	TRINITY_DN6581_c0_g1_i1	.	.	.	.
TRINITY_DN6581_c0_g2	TRINITY_DN6581_c0_g2_i1	.	.	.	.
TRINITY_DN6576_c0_g1	TRINITY_DN6576_c0_g1_i1	.	.	.	.
TRINITY_DN6537_c0_g1	TRINITY_DN6537_c0_g1_i1	.	.	.	.
TRINITY_DN6532_c0_g1	TRINITY_DN6532_c0_g1_i1	TRINITY_DN6532_c0_g1_i1|m.92	315-1[-]	PF00153.22^Mito_carr^Mitochondrial carrier protein^40-104^E:1.4e-09	.
TRINITY_DN6503_c0_g1	TRINITY_DN6503_c0_g1_i1	.	.	.	.
TRINITY_DN6535_c0_g1	TRINITY_DN6535_c0_g1_i1	.	.	.	.
TRINITY_DN6366_c0_g1	TRINITY_DN6366_c0_g1_i1	.	.	.	.
TRINITY_DN6320_c0_g1	TRINITY_DN6320_c0_g1_i1	.	.	.	.
TRINITY_DN6380_c0_g1	TRINITY_DN6380_c0_g1_i1	.	.	.	.
TRINITY_DN6358_c0_g1	TRINITY_DN6358_c0_g1_i1	.	.	.	.
TRINITY_DN6335_c0_g1	TRINITY_DN6335_c0_g1_i1	.	.	.	.
TRINITY_DN6335_c0_g2	TRINITY_DN6335_c0_g2_i1	.	.	.	.
TRINITY_DN6356_c0_g1	TRINITY_DN6356_c0_g1_i1	.	.	.	.
TRINITY_DN6395_c0_g1	TRINITY_DN6395_c0_g1_i1	.	.	.	.
TRINITY_DN6395_c0_g2	TRINITY_DN6395_c0_g2_i1	.	.	.	.
TRINITY_DN6386_c0_g1	TRINITY_DN6386_c0_g1_i1	.	.	.	.
TRINITY_DN6386_c1_g1	TRINITY_DN6386_c1_g1_i1	.	.	.	.
TRINITY_DN6354_c0_g1	TRINITY_DN6354_c0_g1_i1	.	.	.	.
TRINITY_DN78012_c0_g1	TRINITY_DN78012_c0_g1_i1	.	.	.	.
TRINITY_DN78016_c0_g1	TRINITY_DN78016_c0_g1_i1	.	.	.	.
TRINITY_DN78016_c0_g2	TRINITY_DN78016_c0_g2_i1	.	.	.	.
TRINITY_DN78068_c0_g1	TRINITY_DN78068_c0_g1_i1	.	.	.	.
TRINITY_DN78040_c0_g1	TRINITY_DN78040_c0_g1_i1	.	.	.	.
TRINITY_DN78011_c0_g1	TRINITY_DN78011_c0_g1_i1	.	.	.	.
TRINITY_DN78011_c0_g2	TRINITY_DN78011_c0_g2_i1	.	.	.	.
TRINITY_DN78082_c0_g1	TRINITY_DN78082_c0_g1_i1	.	.	.	.
TRINITY_DN78037_c0_g1	TRINITY_DN78037_c0_g1_i1	.	.	.	.
TRINITY_DN78003_c0_g1	TRINITY_DN78003_c0_g1_i1	.	.	.	.
TRINITY_DN14249_c0_g1	TRINITY_DN14249_c0_g1_i1	.	.	.	.
TRINITY_DN14219_c0_g1	TRINITY_DN14219_c0_g1_i1	.	.	.	.
TRINITY_DN14233_c0_g1	TRINITY_DN14233_c0_g1_i1	.	.	.	.
TRINITY_DN14257_c0_g1	TRINITY_DN14257_c0_g1_i1	.	.	.	.
TRINITY_DN14257_c0_g2	TRINITY_DN14257_c0_g2_i1	.	.	.	.
TRINITY_DN14265_c0_g2	TRINITY_DN14265_c0_g2_i1	.	.	.	.
TRINITY_DN14277_c1_g1	TRINITY_DN14277_c1_g1_i1	.	.	.	.
TRINITY_DN14295_c0_g2	TRINITY_DN14295_c0_g2_i1	.	.	.	.
TRINITY_DN14211_c0_g1	TRINITY_DN14211_c0_g1_i1	.	.	.	.
TRINITY_DN14227_c0_g1	TRINITY_DN14227_c0_g1_i1	.	.	.	.
TRINITY_DN1652_c1_g1	TRINITY_DN1652_c1_g1_i1	.	.	.	.
TRINITY_DN1676_c0_g1	TRINITY_DN1676_c0_g1_i1	.	.	.	.
TRINITY_DN1626_c0_g1	TRINITY_DN1626_c0_g1_i1	.	.	.	.
TRINITY_DN1648_c0_g1	TRINITY_DN1648_c0_g1_i1	.	.	.	.
TRINITY_DN42407_c0_g1	TRINITY_DN42407_c0_g1_i1	.	.	.	.
TRINITY_DN42463_c0_g1	TRINITY_DN42463_c0_g1_i1	.	.	.	.
TRINITY_DN42463_c0_g2	TRINITY_DN42463_c0_g2_i1	.	.	.	.
TRINITY_DN42462_c0_g2	TRINITY_DN42462_c0_g2_i1	.	.	.	.
TRINITY_DN42492_c0_g1	TRINITY_DN42492_c0_g1_i1	.	.	.	.
TRINITY_DN42492_c0_g2	TRINITY_DN42492_c0_g2_i1	.	.	.	.
TRINITY_DN42436_c0_g1	TRINITY_DN42436_c0_g1_i1	.	.	.	.
TRINITY_DN12612_c0_g1	TRINITY_DN12612_c0_g1_i1	.	.	.	.
TRINITY_DN12612_c0_g2	TRINITY_DN12612_c0_g2_i1	.	.	.	.
TRINITY_DN12697_c0_g1	TRINITY_DN12697_c0_g1_i1	.	.	.	.
TRINITY_DN12619_c0_g1	TRINITY_DN12619_c0_g1_i1	.	.	.	.
TRINITY_DN12648_c0_g1	TRINITY_DN12648_c0_g1_i1	.	.	.	.
TRINITY_DN12648_c0_g1	TRINITY_DN12648_c0_g1_i2	.	.	.	.
TRINITY_DN12660_c0_g1	TRINITY_DN12660_c0_g1_i1	.	.	.	.
TRINITY_DN81328_c0_g1	TRINITY_DN81328_c0_g1_i1	.	.	.	.
TRINITY_DN81328_c0_g2	TRINITY_DN81328_c0_g2_i1	.	.	.	.
TRINITY_DN81354_c0_g1	TRINITY_DN81354_c0_g1_i1	.	.	.	.
TRINITY_DN81302_c0_g1	TRINITY_DN81302_c0_g1_i1	TRINITY_DN81302_c0_g1_i1|m.93	3-755[+]	PF00069.20^Pkinase^Protein kinase domain^7-176^E:6e-26`PF07714.12^Pkinase_Tyr^Protein tyrosine kinase^16-171^E:8.8e-09	GO:0004672^molecular_function^protein kinase activity`GO:0005524^molecular_function^ATP binding`GO:0006468^biological_process^protein phosphorylation
TRINITY_DN81372_c0_g1	TRINITY_DN81372_c0_g1_i1	TRINITY_DN81372_c0_g1_i1|m.94	3-380[+]	.	.
TRINITY_DN81372_c0_g1	TRINITY_DN81372_c0_g1_i1	TRINITY_DN81372_c0_g1_i1|m.95	382-29[-]	.	.
TRINITY_DN81372_c1_g1	TRINITY_DN81372_c1_g1_i1	.	.	.	.
TRINITY_DN81394_c0_g1	TRINITY_DN81394_c0_g1_i1	.	.	.	.
TRINITY_DN81365_c0_g1	TRINITY_DN81365_c0_g1_i1	.	.	.	.
TRINITY_DN81323_c0_g1	TRINITY_DN81323_c0_g1_i1	TRINITY_DN81323_c0_g1_i1|m.96	322-2[-]	PF00024.21^PAN_1^PAN domain^56-103^E:0.0002`PF14295.1^PAN_4^PAN domain^68-95^E:0.001	.
TRINITY_DN81323_c0_g2	TRINITY_DN81323_c0_g2_i1	TRINITY_DN81323_c0_g2_i1|m.97	331-2[-]	PF00024.21^PAN_1^PAN domain^59-106^E:0.00021`PF14295.1^PAN_4^PAN domain^71-98^E:0.0011	.
TRINITY_DN66025_c0_g1	TRINITY_DN66025_c0_g1_i1	.	.	.	.
TRINITY_DN66025_c0_g2	TRINITY_DN66025_c0_g2_i1	.	.	.	.
TRINITY_DN66062_c0_g1	TRINITY_DN66062_c0_g1_i1	.	.	.	.
TRINITY_DN66002_c0_g1	TRINITY_DN66002_c0_g1_i1	.	.	.	.
TRINITY_DN66014_c0_g1	TRINITY_DN66014_c0_g1_i1	.	.	.	.
TRINITY_DN66014_c0_g2	TRINITY_DN66014_c0_g2_i1	.	.	.	.
TRINITY_DN51257_c0_g1	TRINITY_DN51257_c0_g1_i1	.	.	.	.
TRINITY_DN51257_c0_g2	TRINITY_DN51257_c0_g2_i1	.	.	.	.
TRINITY_DN51222_c0_g1	TRINITY_DN51222_c0_g1_i1	.	.	.	.
TRINITY_DN51222_c0_g2	TRINITY_DN51222_c0_g2_i1	.	.	.	.
TRINITY_DN10981_c0_g1	TRINITY_DN10981_c0_g1_i1	.	.	.	.
TRINITY_DN10930_c0_g1	TRINITY_DN10930_c0_g1_i1	.	.	.	.
TRINITY_DN10930_c0_g2	TRINITY_DN10930_c0_g2_i1	.	.	.	.
TRINITY_DN10940_c0_g1	TRINITY_DN10940_c0_g1_i1	TRINITY_DN10940_c0_g1_i1|m.98	3-314[+]	.	.
TRINITY_DN10940_c0_g1	TRINITY_DN10940_c0_g1_i1	TRINITY_DN10940_c0_g1_i1|m.99	313-2[-]	.	.
TRINITY_DN10940_c0_g1	TRINITY_DN10940_c0_g1_i2	.	.	.	.
TRINITY_DN10994_c0_g1	TRINITY_DN10994_c0_g1_i1	.	.	.	.
TRINITY_DN10994_c0_g2	TRINITY_DN10994_c0_g2_i1	.	.	.	.
TRINITY_DN10978_c0_g1	TRINITY_DN10978_c0_g1_i1	.	.	.	.
TRINITY_DN10965_c0_g1	TRINITY_DN10965_c0_g1_i1	.	.	.	.
TRINITY_DN10950_c0_g1	TRINITY_DN10950_c0_g1_i1	.	.	.	.
TRINITY_DN10950_c0_g2	TRINITY_DN10950_c0_g2_i1	.	.	.	.
TRINITY_DN10907_c0_g1	TRINITY_DN10907_c0_g1_i1	.	.	.	.
TRINITY_DN10953_c0_g1	TRINITY_DN10953_c0_g1_i1	.	.	.	.
TRINITY_DN38665_c0_g1	TRINITY_DN38665_c0_g1_i1	.	.	.	.
TRINITY_DN38665_c0_g2	TRINITY_DN38665_c0_g2_i1	.	.	.	.
TRINITY_DN38646_c0_g1	TRINITY_DN38646_c0_g1_i1	TRINITY_DN38646_c0_g1_i1|m.100	1-366[+]	PF02210.19^Laminin_G_2^Laminin G domain^1-75^E:1.5e-06`PF00054.18^Laminin_G_1^Laminin G domain^2-78^E:4.2e-07	.
TRINITY_DN38668_c0_g1	TRINITY_DN38668_c0_g1_i1	.	.	.	.
TRINITY_DN95151_c0_g1	TRINITY_DN95151_c0_g1_i1	.	.	.	.
TRINITY_DN95151_c0_g2	TRINITY_DN95151_c0_g2_i1	.	.	.	.
TRINITY_DN95179_c0_g1	TRINITY_DN95179_c0_g1_i1	.	.	.	.
TRINITY_DN95181_c0_g1	TRINITY_DN95181_c0_g1_i1	.	.	.	.
TRINITY_DN65089_c0_g1	TRINITY_DN65089_c0_g1_i1	.	.	.	.
TRINITY_DN30029_c0_g1	TRINITY_DN30029_c0_g1_i1	.	.	.	.
TRINITY_DN30034_c0_g1	TRINITY_DN30034_c0_g1_i1	.	.	.	.
TRINITY_DN30034_c0_g2	TRINITY_DN30034_c0_g2_i1	.	.	.	.
TRINITY_DN30003_c0_g1	TRINITY_DN30003_c0_g1_i1	.	.	.	.
TRINITY_DN60431_c0_g1	TRINITY_DN60431_c0_g1_i1	.	.	.	.
TRINITY_DN60450_c0_g1	TRINITY_DN60450_c0_g1_i1	.	.	.	.
TRINITY_DN60479_c0_g1	TRINITY_DN60479_c0_g1_i1	.	.	.	.
TRINITY_DN60472_c0_g1	TRINITY_DN60472_c0_g1_i1	TRINITY_DN60472_c0_g1_i1|m.101	374-3[-]	.	.
TRINITY_DN60472_c0_g1	TRINITY_DN60472_c0_g1_i1	TRINITY_DN60472_c0_g1_i1|m.102	3-374[+]	.	.
TRINITY_DN60447_c0_g1	TRINITY_DN60447_c0_g1_i1	.	.	.	.
TRINITY_DN60458_c0_g1	TRINITY_DN60458_c0_g1_i1	.	.	.	.
TRINITY_DN86786_c0_g1	TRINITY_DN86786_c0_g1_i1	.	.	.	.
TRINITY_DN86718_c0_g1	TRINITY_DN86718_c0_g1_i1	.	.	.	.
TRINITY_DN86718_c0_g2	TRINITY_DN86718_c0_g2_i1	.	.	.	.
TRINITY_DN86721_c0_g2	TRINITY_DN86721_c0_g2_i1	.	.	.	.
TRINITY_DN86726_c0_g1	TRINITY_DN86726_c0_g1_i1	.	.	.	.
TRINITY_DN86779_c0_g1	TRINITY_DN86779_c0_g1_i1	.	.	.	.
TRINITY_DN86763_c0_g2	TRINITY_DN86763_c0_g2_i1	.	.	.	.
TRINITY_DN86704_c0_g1	TRINITY_DN86704_c0_g1_i1	.	.	.	.
TRINITY_DN86706_c0_g1	TRINITY_DN86706_c0_g1_i1	.	.	.	.
TRINITY_DN86722_c0_g1	TRINITY_DN86722_c0_g1_i1	.	.	.	.
TRINITY_DN28803_c0_g1	TRINITY_DN28803_c0_g1_i1	.	.	.	.
TRINITY_DN28868_c0_g2	TRINITY_DN28868_c0_g2_i1	.	.	.	.
TRINITY_DN28884_c0_g1	TRINITY_DN28884_c0_g1_i1	.	.	.	.
TRINITY_DN28801_c0_g1	TRINITY_DN28801_c0_g1_i1	.	.	.	.
TRINITY_DN42940_c0_g1	TRINITY_DN42940_c0_g1_i1	.	.	.	.
TRINITY_DN42940_c0_g2	TRINITY_DN42940_c0_g2_i1	.	.	.	.
TRINITY_DN42940_c0_g3	TRINITY_DN42940_c0_g3_i1	.	.	.	.
TRINITY_DN42970_c0_g1	TRINITY_DN42970_c0_g1_i1	.	.	.	.
TRINITY_DN50501_c0_g1	TRINITY_DN50501_c0_g1_i1	.	.	.	.
TRINITY_DN50501_c0_g2	TRINITY_DN50501_c0_g2_i1	.	.	.	.
TRINITY_DN50513_c0_g1	TRINITY_DN50513_c0_g1_i1	.	.	.	.
TRINITY_DN50535_c0_g1	TRINITY_DN50535_c0_g1_i1	.	.	.	.
TRINITY_DN50535_c0_g2	TRINITY_DN50535_c0_g2_i1	.	.	.	.
TRINITY_DN50538_c0_g1	TRINITY_DN50538_c0_g1_i1	.	.	.	.
TRINITY_DN50543_c0_g1	TRINITY_DN50543_c0_g1_i1	.	.	.	.
TRINITY_DN50543_c0_g2	TRINITY_DN50543_c0_g2_i1	.	.	.	.
TRINITY_DN50517_c0_g1	TRINITY_DN50517_c0_g1_i1	.	.	.	.
TRINITY_DN50591_c0_g1	TRINITY_DN50591_c0_g1_i1	.	.	.	.
TRINITY_DN50542_c0_g1	TRINITY_DN50542_c0_g1_i1	.	.	.	.
TRINITY_DN50542_c0_g2	TRINITY_DN50542_c0_g2_i1	.	.	.	.
TRINITY_DN60591_c0_g1	TRINITY_DN60591_c0_g1_i1	.	.	.	.
TRINITY_DN60541_c0_g1	TRINITY_DN60541_c0_g1_i1	.	.	.	.
TRINITY_DN60526_c0_g1	TRINITY_DN60526_c0_g1_i1	TRINITY_DN60526_c0_g1_i1|m.103	2-385[+]	.	.
TRINITY_DN60526_c0_g1	TRINITY_DN60526_c0_g1_i1	TRINITY_DN60526_c0_g1_i1|m.104	385-2[-]	PF02412.13^TSP_3^Thrombospondin type 3 repeat^59-84^E:0.013`PF02412.13^TSP_3^Thrombospondin type 3 repeat^88-113^E:0.011	GO:0005509^molecular_function^calcium ion binding`GO:0007155^biological_process^cell adhesion
TRINITY_DN60526_c0_g1	TRINITY_DN60526_c0_g1_i1	TRINITY_DN60526_c0_g1_i1|m.105	309-1[-]	.	.
TRINITY_DN60585_c0_g1	TRINITY_DN60585_c0_g1_i1	.	.	.	.
TRINITY_DN55274_c0_g1	TRINITY_DN55274_c0_g1_i1	.	.	.	.
TRINITY_DN78592_c0_g1	TRINITY_DN78592_c0_g1_i1	.	.	.	.
TRINITY_DN78546_c0_g1	TRINITY_DN78546_c0_g1_i1	TRINITY_DN78546_c0_g1_i1|m.106	419-3[-]	.	.
TRINITY_DN78507_c0_g1	TRINITY_DN78507_c0_g1_i1	.	.	.	.
TRINITY_DN78507_c0_g2	TRINITY_DN78507_c0_g2_i1	.	.	.	.
TRINITY_DN78507_c0_g3	TRINITY_DN78507_c0_g3_i1	.	.	.	.
TRINITY_DN78517_c0_g1	TRINITY_DN78517_c0_g1_i1	.	.	.	.
TRINITY_DN78565_c0_g1	TRINITY_DN78565_c0_g1_i1	.	.	.	.
TRINITY_DN78510_c0_g1	TRINITY_DN78510_c0_g1_i1	.	.	.	.
TRINITY_DN78561_c0_g1	TRINITY_DN78561_c0_g1_i1	.	.	.	.
TRINITY_DN97813_c0_g1	TRINITY_DN97813_c0_g1_i1	TRINITY_DN97813_c0_g1_i1|m.107	152-568[+]	.	.
TRINITY_DN97877_c0_g1	TRINITY_DN97877_c0_g1_i1	.	.	.	.
TRINITY_DN97823_c0_g1	TRINITY_DN97823_c0_g1_i1	.	.	.	.
TRINITY_DN97823_c0_g2	TRINITY_DN97823_c0_g2_i1	.	.	.	.
TRINITY_DN97822_c0_g1	TRINITY_DN97822_c0_g1_i1	.	.	.	.
TRINITY_DN97804_c0_g1	TRINITY_DN97804_c0_g1_i1	.	.	.	.
TRINITY_DN97842_c0_g1	TRINITY_DN97842_c0_g1_i1	.	.	.	.
TRINITY_DN97863_c0_g1	TRINITY_DN97863_c0_g1_i1	.	.	.	.
TRINITY_DN97863_c0_g2	TRINITY_DN97863_c0_g2_i1	.	.	.	.
TRINITY_DN97875_c0_g1	TRINITY_DN97875_c0_g1_i1	.	.	.	.
TRINITY_DN23522_c0_g1	TRINITY_DN23522_c0_g1_i1	TRINITY_DN23522_c0_g1_i1|m.108	1-351[+]	.	.
TRINITY_DN23522_c0_g1	TRINITY_DN23522_c0_g1_i1	TRINITY_DN23522_c0_g1_i1|m.109	351-7[-]	PF03143.12^GTP_EFTU_D3^Elongation factor Tu C-terminal domain^1-109^E:7.8e-30	GO:0005525^molecular_function^GTP binding
TRINITY_DN23507_c0_g1	TRINITY_DN23507_c0_g1_i1	.	.	.	.
TRINITY_DN23507_c0_g2	TRINITY_DN23507_c0_g2_i1	.	.	.	.
TRINITY_DN23506_c0_g1	TRINITY_DN23506_c0_g1_i1	.	.	.	.
TRINITY_DN23506_c0_g2	TRINITY_DN23506_c0_g2_i1	.	.	.	.
TRINITY_DN37651_c0_g1	TRINITY_DN37651_c0_g1_i1	.	.	.	.
TRINITY_DN37622_c0_g1	TRINITY_DN37622_c0_g1_i1	.	.	.	.
TRINITY_DN37691_c0_g1	TRINITY_DN37691_c0_g1_i1	.	.	.	.
TRINITY_DN37691_c0_g2	TRINITY_DN37691_c0_g2_i1	.	.	.	.
TRINITY_DN13008_c0_g1	TRINITY_DN13008_c0_g1_i1	TRINITY_DN13008_c0_g1_i1|m.110	498-1[-]	.	.
TRINITY_DN13018_c0_g1	TRINITY_DN13018_c0_g1_i1	.	.	.	.
TRINITY_DN13018_c0_g2	TRINITY_DN13018_c0_g2_i1	.	.	.	.
TRINITY_DN13083_c0_g1	TRINITY_DN13083_c0_g1_i1	.	.	.	.
TRINITY_DN13070_c0_g1	TRINITY_DN13070_c0_g1_i1	.	.	.	.
TRINITY_DN13070_c0_g2	TRINITY_DN13070_c0_g2_i1	.	.	.	.
TRINITY_DN13019_c0_g1	TRINITY_DN13019_c0_g1_i1	TRINITY_DN13019_c0_g1_i1|m.111	306-1[-]	.	.
TRINITY_DN13019_c0_g1	TRINITY_DN13019_c0_g1_i1	TRINITY_DN13019_c0_g1_i1|m.112	3-305[+]	.	.
TRINITY_DN54571_c0_g1	TRINITY_DN54571_c0_g1_i1	.	.	.	.
TRINITY_DN54506_c0_g1	TRINITY_DN54506_c0_g1_i1	.	.	.	.
TRINITY_DN73047_c0_g1	TRINITY_DN73047_c0_g1_i1	.	.	.	.
TRINITY_DN73095_c0_g1	TRINITY_DN73095_c0_g1_i1	.	.	.	.
TRINITY_DN73010_c0_g1	TRINITY_DN73010_c0_g1_i1	.	.	.	.
TRINITY_DN73010_c0_g2	TRINITY_DN73010_c0_g2_i1	.	.	.	.
TRINITY_DN73084_c0_g1	TRINITY_DN73084_c0_g1_i1	.	.	.	.
TRINITY_DN73049_c0_g1	TRINITY_DN73049_c0_g1_i1	.	.	.	.
TRINITY_DN73046_c1_g1	TRINITY_DN73046_c1_g1_i1	.	.	.	.
TRINITY_DN76748_c0_g1	TRINITY_DN76748_c0_g1_i1	.	.	.	.
TRINITY_DN76767_c0_g1	TRINITY_DN76767_c0_g1_i1	.	.	.	.
TRINITY_DN76767_c0_g2	TRINITY_DN76767_c0_g2_i1	.	.	.	.
TRINITY_DN76711_c0_g1	TRINITY_DN76711_c0_g1_i1	TRINITY_DN76711_c0_g1_i1|m.113	1-351[+]	PF00842.16^Ala_racemase_C^Alanine racemase, C-terminal domain^2-113^E:1.4e-44	.
TRINITY_DN76711_c0_g2	TRINITY_DN76711_c0_g2_i1	TRINITY_DN76711_c0_g2_i1|m.114	297-1[-]	.	.
TRINITY_DN76751_c0_g1	TRINITY_DN76751_c0_g1_i1	.	.	.	.
TRINITY_DN76726_c0_g1	TRINITY_DN76726_c0_g1_i1	.	.	.	.
TRINITY_DN76726_c0_g2	TRINITY_DN76726_c0_g2_i1	.	.	.	.
TRINITY_DN68283_c0_g2	TRINITY_DN68283_c0_g2_i1	.	.	.	.
TRINITY_DN68260_c0_g1	TRINITY_DN68260_c0_g1_i1	.	.	.	.
TRINITY_DN68284_c0_g1	TRINITY_DN68284_c0_g1_i1	.	.	.	.
TRINITY_DN68268_c0_g1	TRINITY_DN68268_c0_g1_i1	.	.	.	.
TRINITY_DN68220_c0_g1	TRINITY_DN68220_c0_g1_i1	.	.	.	.
TRINITY_DN25093_c0_g1	TRINITY_DN25093_c0_g1_i1	.	.	.	.
TRINITY_DN25071_c0_g1	TRINITY_DN25071_c0_g1_i1	.	.	.	.
TRINITY_DN25071_c0_g2	TRINITY_DN25071_c0_g2_i1	.	.	.	.
TRINITY_DN25015_c0_g1	TRINITY_DN25015_c0_g1_i1	.	.	.	.
TRINITY_DN25015_c0_g1	TRINITY_DN25015_c0_g1_i2	.	.	.	.
TRINITY_DN25003_c0_g1	TRINITY_DN25003_c0_g1_i1	.	.	.	.
TRINITY_DN83692_c0_g1	TRINITY_DN83692_c0_g1_i1	.	.	.	.
TRINITY_DN83653_c0_g1	TRINITY_DN83653_c0_g1_i1	.	.	.	.
TRINITY_DN83602_c0_g1	TRINITY_DN83602_c0_g1_i1	.	.	.	.
TRINITY_DN83602_c1_g1	TRINITY_DN83602_c1_g1_i1	.	.	.	.
TRINITY_DN83613_c0_g1	TRINITY_DN83613_c0_g1_i1	TRINITY_DN83613_c0_g1_i1|m.115	357-1[-]	PF00621.15^RhoGEF^RhoGEF domain^69-118^E:8e-09	GO:0005089^molecular_function^Rho guanyl-nucleotide exchange factor activity`GO:0035023^biological_process^regulation of Rho protein signal transduction
TRINITY_DN83669_c0_g1	TRINITY_DN83669_c0_g1_i1	.	.	.	.
TRINITY_DN33395_c0_g1	TRINITY_DN33395_c0_g1_i1	.	.	.	.
TRINITY_DN33369_c0_g1	TRINITY_DN33369_c0_g1_i1	.	.	.	.
TRINITY_DN33314_c0_g1	TRINITY_DN33314_c0_g1_i1	.	.	.	.
TRINITY_DN71265_c0_g1	TRINITY_DN71265_c0_g1_i1	.	.	.	.
TRINITY_DN71265_c0_g2	TRINITY_DN71265_c0_g2_i1	.	.	.	.
TRINITY_DN71250_c0_g1	TRINITY_DN71250_c0_g1_i1	.	.	.	.
TRINITY_DN71261_c0_g1	TRINITY_DN71261_c0_g1_i1	.	.	.	.
TRINITY_DN71202_c0_g1	TRINITY_DN71202_c0_g1_i1	.	.	.	.
TRINITY_DN71202_c0_g2	TRINITY_DN71202_c0_g2_i1	.	.	.	.
TRINITY_DN69317_c0_g1	TRINITY_DN69317_c0_g1_i1	.	.	.	.
TRINITY_DN69317_c1_g1	TRINITY_DN69317_c1_g1_i1	.	.	.	.
TRINITY_DN69351_c0_g1	TRINITY_DN69351_c0_g1_i1	.	.	.	.
TRINITY_DN69310_c0_g1	TRINITY_DN69310_c0_g1_i1	TRINITY_DN69310_c0_g1_i1|m.116	3-305[+]	.	.
TRINITY_DN69379_c0_g1	TRINITY_DN69379_c0_g1_i1	.	.	.	.
TRINITY_DN70398_c0_g1	TRINITY_DN70398_c0_g1_i1	.	.	.	.
TRINITY_DN70388_c0_g1	TRINITY_DN70388_c0_g1_i1	.	.	.	.
TRINITY_DN70368_c1_g1	TRINITY_DN70368_c1_g1_i1	.	.	.	.
TRINITY_DN34825_c0_g1	TRINITY_DN34825_c0_g1_i1	.	.	.	.
TRINITY_DN34899_c0_g1	TRINITY_DN34899_c0_g1_i1	.	.	.	.
TRINITY_DN34860_c0_g1	TRINITY_DN34860_c0_g1_i1	.	.	.	.
TRINITY_DN11757_c0_g1	TRINITY_DN11757_c0_g1_i1	.	.	.	.
TRINITY_DN11736_c0_g1	TRINITY_DN11736_c0_g1_i1	.	.	.	.
TRINITY_DN11781_c0_g1	TRINITY_DN11781_c0_g1_i1	.	.	.	.
TRINITY_DN11772_c0_g1	TRINITY_DN11772_c0_g1_i1	.	.	.	.
TRINITY_DN11772_c0_g2	TRINITY_DN11772_c0_g2_i1	.	.	.	.
TRINITY_DN11785_c0_g1	TRINITY_DN11785_c0_g1_i1	.	.	.	.
TRINITY_DN11785_c0_g2	TRINITY_DN11785_c0_g2_i1	.	.	.	.
TRINITY_DN11784_c0_g1	TRINITY_DN11784_c0_g1_i1	.	.	.	.
TRINITY_DN11709_c0_g1	TRINITY_DN11709_c0_g1_i1	.	.	.	.
TRINITY_DN11795_c0_g1	TRINITY_DN11795_c0_g1_i1	.	.	.	.
TRINITY_DN11777_c0_g1	TRINITY_DN11777_c0_g1_i1	.	.	.	.
TRINITY_DN11777_c0_g2	TRINITY_DN11777_c0_g2_i1	.	.	.	.
TRINITY_DN38041_c0_g1	TRINITY_DN38041_c0_g1_i1	TRINITY_DN38041_c0_g1_i1|m.117	1-309[+]	.	.
TRINITY_DN38041_c0_g2	TRINITY_DN38041_c0_g2_i1	TRINITY_DN38041_c0_g2_i1|m.118	1-309[+]	.	.
TRINITY_DN38065_c0_g1	TRINITY_DN38065_c0_g1_i1	.	.	.	.
TRINITY_DN38065_c0_g2	TRINITY_DN38065_c0_g2_i1	.	.	.	.
TRINITY_DN38061_c0_g1	TRINITY_DN38061_c0_g1_i1	.	.	.	.
TRINITY_DN38055_c0_g1	TRINITY_DN38055_c0_g1_i1	.	.	.	.
TRINITY_DN36481_c0_g1	TRINITY_DN36481_c0_g1_i1	.	.	.	.
TRINITY_DN36451_c0_g1	TRINITY_DN36451_c0_g1_i1	.	.	.	.
TRINITY_DN47975_c0_g1	TRINITY_DN47975_c0_g1_i1	.	.	.	.
TRINITY_DN47900_c0_g1	TRINITY_DN47900_c0_g1_i1	.	.	.	.
TRINITY_DN47976_c0_g1	TRINITY_DN47976_c0_g1_i1	.	.	.	.
TRINITY_DN47989_c0_g1	TRINITY_DN47989_c0_g1_i1	.	.	.	.
TRINITY_DN47993_c0_g2	TRINITY_DN47993_c0_g2_i1	.	.	.	.
TRINITY_DN47977_c0_g1	TRINITY_DN47977_c0_g1_i1	.	.	.	.
TRINITY_DN47910_c0_g1	TRINITY_DN47910_c0_g1_i1	.	.	.	.
TRINITY_DN47983_c0_g1	TRINITY_DN47983_c0_g1_i1	.	.	.	.
TRINITY_DN47908_c0_g2	TRINITY_DN47908_c0_g2_i1	.	.	.	.
TRINITY_DN47969_c0_g1	TRINITY_DN47969_c0_g1_i1	.	.	.	.
TRINITY_DN32191_c0_g1	TRINITY_DN32191_c0_g1_i1	.	.	.	.
TRINITY_DN32191_c0_g2	TRINITY_DN32191_c0_g2_i1	.	.	.	.
TRINITY_DN32103_c0_g1	TRINITY_DN32103_c0_g1_i1	TRINITY_DN32103_c0_g1_i1|m.119	3-347[+]	.	.
TRINITY_DN32186_c0_g1	TRINITY_DN32186_c0_g1_i1	.	.	.	.
TRINITY_DN32181_c0_g2	TRINITY_DN32181_c0_g2_i1	.	.	.	.
TRINITY_DN32165_c0_g1	TRINITY_DN32165_c0_g1_i1	.	.	.	.
TRINITY_DN28788_c0_g2	TRINITY_DN28788_c0_g2_i1	.	.	.	.
TRINITY_DN2871_c0_g1	TRINITY_DN2871_c0_g1_i1	.	.	.	.
TRINITY_DN2871_c0_g2	TRINITY_DN2871_c0_g2_i1	.	.	.	.
TRINITY_DN2819_c0_g1	TRINITY_DN2819_c0_g1_i1	.	.	.	.
TRINITY_DN2819_c0_g2	TRINITY_DN2819_c0_g2_i1	.	.	.	.
TRINITY_DN2819_c0_g3	TRINITY_DN2819_c0_g3_i1	.	.	.	.
TRINITY_DN2809_c0_g1	TRINITY_DN2809_c0_g1_i1	.	.	.	.
TRINITY_DN67606_c0_g1	TRINITY_DN67606_c0_g1_i1	.	.	.	.
TRINITY_DN67606_c0_g2	TRINITY_DN67606_c0_g2_i1	.	.	.	.
TRINITY_DN67681_c0_g1	TRINITY_DN67681_c0_g1_i1	.	.	.	.
TRINITY_DN67681_c0_g2	TRINITY_DN67681_c0_g2_i1	.	.	.	.
TRINITY_DN49277_c0_g1	TRINITY_DN49277_c0_g1_i1	TRINITY_DN49277_c0_g1_i1|m.120	1-306[+]	PF13465.1^zf-H2C2_2^Zinc-finger double domain^2-26^E:1.6e-08`PF12756.2^zf-C2H2_2^C2H2 type zinc-finger (2 copies)^15-38^E:0.12`PF13894.1^zf-C2H2_4^C2H2-type zinc finger^16-38^E:2e-05`PF00096.21^zf-C2H2^Zinc finger, C2H2 type^16-38^E:0.00034`PF13465.1^zf-H2C2_2^Zinc-finger double domain^30-54^E:1.6e-07`PF13894.1^zf-C2H2_4^C2H2-type zinc finger^44-66^E:4.3e-05`PF00096.21^zf-C2H2^Zinc finger, C2H2 t…	GO:0046872^molecular_function^metal ion binding
TRINITY_DN49290_c0_g1	TRINITY_DN49290_c0_g1_i1	.	.	.	.
TRINITY_DN49290_c0_g3	TRINITY_DN49290_c0_g3_i1	.	.	.	.
TRINITY_DN66859_c0_g1	TRINITY_DN66859_c0_g1_i1	.	.	.	.
TRINITY_DN66816_c0_g1	TRINITY_DN66816_c0_g1_i1	.	.	.	.
TRINITY_DN66829_c0_g1	TRINITY_DN66829_c0_g1_i1	.	.	.	.
TRINITY_DN97567_c0_g1	TRINITY_DN97567_c0_g1_i1	.	.	.	.
TRINITY_DN97537_c0_g1	TRINITY_DN97537_c0_g1_i1	.	.	.	.
TRINITY_DN97587_c0_g1	TRINITY_DN97587_c0_g1_i1	TRINITY_DN97587_c0_g1_i1|m.121	347-3[-]	.	.
TRINITY_DN97505_c0_g1	TRINITY_DN97505_c0_g1_i1	.	.	.	.
TRINITY_DN44746_c0_g1	TRINITY_DN44746_c0_g1_i1	.	.	.	.
TRINITY_DN44720_c0_g1	TRINITY_DN44720_c0_g1_i1	.	.	.	.
TRINITY_DN44720_c0_g2	TRINITY_DN44720_c0_g2_i1	.	.	.	.
TRINITY_DN44779_c0_g1	TRINITY_DN44779_c0_g1_i1	.	.	.	.
TRINITY_DN44728_c0_g1	TRINITY_DN44728_c0_g1_i1	.	.	.	.
TRINITY_DN44700_c0_g1	TRINITY_DN44700_c0_g1_i1	.	.	.	.
TRINITY_DN44719_c0_g1	TRINITY_DN44719_c0_g1_i1	.	.	.	.
TRINITY_DN44719_c0_g2	TRINITY_DN44719_c0_g2_i1	.	.	.	.
TRINITY_DN7497_c0_g1	TRINITY_DN7497_c0_g1_i1	TRINITY_DN7497_c0_g1_i1|m.122	301-2[-]	PF00122.15^E1-E2_ATPase^E1-E2 ATPase^4-100^E:3.6e-25	GO:0000166^molecular_function^nucleotide binding`GO:0046872^molecular_function^metal ion binding
TRINITY_DN7497_c0_g1	TRINITY_DN7497_c0_g1_i1	TRINITY_DN7497_c0_g1_i1|m.123	3-302[+]	.	.
TRINITY_DN7490_c0_g1	TRINITY_DN7490_c0_g1_i1	TRINITY_DN7490_c0_g1_i1|m.124	417-1[-]	.	.
TRINITY_DN7428_c0_g1	TRINITY_DN7428_c0_g1_i1	.	.	.	.
TRINITY_DN7428_c0_g2	TRINITY_DN7428_c0_g2_i1	.	.	.	.
TRINITY_DN7447_c0_g1	TRINITY_DN7447_c0_g1_i1	.	.	.	.
TRINITY_DN7404_c0_g1	TRINITY_DN7404_c0_g1_i1	.	.	.	.
TRINITY_DN7487_c0_g1	TRINITY_DN7487_c0_g1_i1	.	.	.	.
TRINITY_DN7487_c1_g1	TRINITY_DN7487_c1_g1_i1	TRINITY_DN7487_c1_g1_i1|m.125	355-2[-]	PF12894.2^Apc4_WD40^Anaphase-promoting complex subunit 4 WD40 domain^2-26^E:0.02	.
TRINITY_DN7487_c1_g1	TRINITY_DN7487_c1_g1_i1	TRINITY_DN7487_c1_g1_i1|m.126	356-33[-]	.	.
TRINITY_DN7456_c0_g1	TRINITY_DN7456_c0_g1_i1	.	.	.	.
TRINITY_DN7427_c1_g1	TRINITY_DN7427_c1_g1_i1	.	.	.	.
TRINITY_DN62113_c0_g1	TRINITY_DN62113_c0_g1_i1	.	.	.	.
TRINITY_DN62168_c0_g1	TRINITY_DN62168_c0_g1_i1	.	.	.	.
TRINITY_DN62173_c0_g1	TRINITY_DN62173_c0_g1_i1	.	.	.	.
TRINITY_DN68043_c0_g1	TRINITY_DN68043_c0_g1_i1	.	.	.	.
TRINITY_DN68043_c0_g2	TRINITY_DN68043_c0_g2_i1	.	.	.	.
TRINITY_DN68071_c0_g1	TRINITY_DN68071_c0_g1_i1	.	.	.	.
TRINITY_DN68062_c0_g1	TRINITY_DN68062_c0_g1_i1	.	.	.	.
TRINITY_DN14804_c0_g1	TRINITY_DN14804_c0_g1_i1	.	.	.	.
TRINITY_DN14896_c0_g1	TRINITY_DN14896_c0_g1_i1	.	.	.	.
TRINITY_DN14831_c0_g1	TRINITY_DN14831_c0_g1_i1	.	.	.	.
TRINITY_DN14889_c0_g1	TRINITY_DN14889_c0_g1_i1	.	.	.	.
TRINITY_DN14889_c0_g2	TRINITY_DN14889_c0_g2_i1	.	.	.	.
TRINITY_DN14843_c0_g1	TRINITY_DN14843_c0_g1_i1	.	.	.	.
TRINITY_DN14843_c0_g2	TRINITY_DN14843_c0_g2_i1	.	.	.	.
TRINITY_DN68464_c0_g1	TRINITY_DN68464_c0_g1_i1	.	.	.	.
TRINITY_DN68464_c0_g2	TRINITY_DN68464_c0_g2_i1	.	.	.	.
TRINITY_DN68464_c0_g3	TRINITY_DN68464_c0_g3_i1	.	.	.	.
TRINITY_DN68468_c0_g1	TRINITY_DN68468_c0_g1_i1	.	.	.	.
TRINITY_DN85980_c0_g1	TRINITY_DN85980_c0_g1_i1	.	.	.	.
TRINITY_DN85955_c0_g1	TRINITY_DN85955_c0_g1_i1	.	.	.	.
TRINITY_DN85955_c0_g2	TRINITY_DN85955_c0_g2_i1	.	.	.	.
TRINITY_DN85903_c1_g1	TRINITY_DN85903_c1_g1_i1	.	.	.	.
TRINITY_DN85922_c0_g1	TRINITY_DN85922_c0_g1_i1	.	.	.	.
TRINITY_DN24485_c0_g1	TRINITY_DN24485_c0_g1_i1	.	.	.	.
TRINITY_DN29345_c0_g1	TRINITY_DN29345_c0_g1_i1	.	.	.	.
TRINITY_DN29345_c0_g2	TRINITY_DN29345_c0_g2_i1	.	.	.	.
TRINITY_DN29354_c0_g1	TRINITY_DN29354_c0_g1_i1	.	.	.	.
TRINITY_DN29309_c0_g1	TRINITY_DN29309_c0_g1_i1	.	.	.	.
TRINITY_DN29366_c0_g1	TRINITY_DN29366_c0_g1_i1	TRINITY_DN29366_c0_g1_i1|m.127	1-318[+]	PF00858.19^ASC^Amiloride-sensitive sodium channel^19-80^E:1.2e-11	GO:0005272^molecular_function^sodium channel activity`GO:0006814^biological_process^sodium ion transport`GO:0016020^cellular_component^membrane
TRINITY_DN29322_c0_g1	TRINITY_DN29322_c0_g1_i1	.	.	.	.
TRINITY_DN8223_c0_g1	TRINITY_DN8223_c0_g1_i1	.	.	.	.
TRINITY_DN8234_c0_g1	TRINITY_DN8234_c0_g1_i1	.	.	.	.
TRINITY_DN8234_c0_g2	TRINITY_DN8234_c0_g2_i1	.	.	.	.
TRINITY_DN8296_c0_g1	TRINITY_DN8296_c0_g1_i1	.	.	.	.
TRINITY_DN8227_c0_g1	TRINITY_DN8227_c0_g1_i1	.	.	.	.
TRINITY_DN8227_c0_g2	TRINITY_DN8227_c0_g2_i1	.	.	.	.
TRINITY_DN8257_c0_g1	TRINITY_DN8257_c0_g1_i1	.	.	.	.
TRINITY_DN8257_c0_g2	TRINITY_DN8257_c0_g2_i1	.	.	.	.
TRINITY_DN8245_c0_g1	TRINITY_DN8245_c0_g1_i1	.	.	.	.
TRINITY_DN8233_c0_g1	TRINITY_DN8233_c0_g1_i1	.	.	.	.
TRINITY_DN8253_c0_g1	TRINITY_DN8253_c0_g1_i1	.	.	.	.
TRINITY_DN3099_c1_g1	TRINITY_DN3099_c1_g1_i1	.	.	.	.
TRINITY_DN3026_c0_g1	TRINITY_DN3026_c0_g1_i1	.	.	.	.
TRINITY_DN3048_c0_g1	TRINITY_DN3048_c0_g1_i1	.	.	.	.
TRINITY_DN8415_c0_g1	TRINITY_DN8415_c0_g1_i1	.	.	.	.
TRINITY_DN8400_c0_g1	TRINITY_DN8400_c0_g1_i1	TRINITY_DN8400_c0_g1_i1|m.128	1-342[+]	.	.
TRINITY_DN8400_c0_g2	TRINITY_DN8400_c0_g2_i1	TRINITY_DN8400_c0_g2_i1|m.129	1-342[+]	.	.
TRINITY_DN8420_c0_g1	TRINITY_DN8420_c0_g1_i1	.	.	.	.
TRINITY_DN8420_c0_g2	TRINITY_DN8420_c0_g2_i1	.	.	.	.
TRINITY_DN8463_c0_g1	TRINITY_DN8463_c0_g1_i1	.	.	.	.
TRINITY_DN8409_c0_g1	TRINITY_DN8409_c0_g1_i1	.	.	.	.
TRINITY_DN87748_c0_g1	TRINITY_DN87748_c0_g1_i1	.	.	.	.
TRINITY_DN87784_c0_g1	TRINITY_DN87784_c0_g1_i1	.	.	.	.
TRINITY_DN87756_c0_g1	TRINITY_DN87756_c0_g1_i1	.	.	.	.
TRINITY_DN87725_c0_g1	TRINITY_DN87725_c0_g1_i1	.	.	.	.
TRINITY_DN87785_c0_g1	TRINITY_DN87785_c0_g1_i1	.	.	.	.
TRINITY_DN87764_c0_g1	TRINITY_DN87764_c0_g1_i1	.	.	.	.
TRINITY_DN87773_c0_g1	TRINITY_DN87773_c0_g1_i1	.	.	.	.
TRINITY_DN13255_c0_g1	TRINITY_DN13255_c0_g1_i1	.	.	.	.
TRINITY_DN13271_c0_g1	TRINITY_DN13271_c0_g1_i1	.	.	.	.
TRINITY_DN13284_c0_g1	TRINITY_DN13284_c0_g1_i1	TRINITY_DN13284_c0_g1_i1|m.130	394-2[-]	.	.
TRINITY_DN13284_c0_g1	TRINITY_DN13284_c0_g1_i1	TRINITY_DN13284_c0_g1_i1|m.131	393-13[-]	.	.
TRINITY_DN13259_c0_g1	TRINITY_DN13259_c0_g1_i1	.	.	.	.
TRINITY_DN13298_c0_g1	TRINITY_DN13298_c0_g1_i1	.	.	.	.
TRINITY_DN13233_c0_g1	TRINITY_DN13233_c0_g1_i1	.	.	.	.
TRINITY_DN13208_c0_g1	TRINITY_DN13208_c0_g1_i1	.	.	.	.
TRINITY_DN13203_c0_g1	TRINITY_DN13203_c0_g1_i1	.	.	.	.
TRINITY_DN13236_c0_g1	TRINITY_DN13236_c0_g1_i1	.	.	.	.
TRINITY_DN13206_c0_g1	TRINITY_DN13206_c0_g1_i1	.	.	.	.
TRINITY_DN13206_c0_g2	TRINITY_DN13206_c0_g2_i1	.	.	.	.
TRINITY_DN39880_c0_g2	TRINITY_DN39880_c0_g2_i1	.	.	.	.
TRINITY_DN39883_c0_g1	TRINITY_DN39883_c0_g1_i1	.	.	.	.
TRINITY_DN39888_c0_g1	TRINITY_DN39888_c0_g1_i1	.	.	.	.
TRINITY_DN45058_c0_g1	TRINITY_DN45058_c0_g1_i1	.	.	.	.
TRINITY_DN45058_c0_g2	TRINITY_DN45058_c0_g2_i1	.	.	.	.
TRINITY_DN45051_c1_g1	TRINITY_DN45051_c1_g1_i1	.	.	.	.
TRINITY_DN45004_c0_g1	TRINITY_DN45004_c0_g1_i1	.	.	.	.
TRINITY_DN45086_c0_g1	TRINITY_DN45086_c0_g1_i1	TRINITY_DN45086_c0_g1_i1|m.132	137-451[+]	.	.
TRINITY_DN45032_c0_g1	TRINITY_DN45032_c0_g1_i1	.	.	.	.
TRINITY_DN45032_c0_g2	TRINITY_DN45032_c0_g2_i1	.	.	.	.
TRINITY_DN30668_c0_g1	TRINITY_DN30668_c0_g1_i1	.	.	.	.
TRINITY_DN30668_c0_g2	TRINITY_DN30668_c0_g2_i1	.	.	.	.
TRINITY_DN30657_c0_g1	TRINITY_DN30657_c0_g1_i1	.	.	.	.
TRINITY_DN30615_c0_g1	TRINITY_DN30615_c0_g1_i1	.	.	.	.
TRINITY_DN52535_c0_g1	TRINITY_DN52535_c0_g1_i1	.	.	.	.
TRINITY_DN52514_c0_g1	TRINITY_DN52514_c0_g1_i1	.	.	.	.
TRINITY_DN52512_c0_g1	TRINITY_DN52512_c0_g1_i1	.	.	.	.
TRINITY_DN76288_c0_g1	TRINITY_DN76288_c0_g1_i1	.	.	.	.
TRINITY_DN76263_c0_g1	TRINITY_DN76263_c0_g1_i1	.	.	.	.
TRINITY_DN76200_c0_g1	TRINITY_DN76200_c0_g1_i1	.	.	.	.
TRINITY_DN76200_c0_g2	TRINITY_DN76200_c0_g2_i1	.	.	.	.
TRINITY_DN76200_c0_g3	TRINITY_DN76200_c0_g3_i1	.	.	.	.
TRINITY_DN76275_c0_g1	TRINITY_DN76275_c0_g1_i1	.	.	.	.
TRINITY_DN76227_c0_g1	TRINITY_DN76227_c0_g1_i1	.	.	.	.
TRINITY_DN76251_c1_g1	TRINITY_DN76251_c1_g1_i1	.	.	.	.
TRINITY_DN76222_c0_g1	TRINITY_DN76222_c0_g1_i1	.	.	.	.
TRINITY_DN76277_c0_g1	TRINITY_DN76277_c0_g1_i1	.	.	.	.
TRINITY_DN76202_c0_g1	TRINITY_DN76202_c0_g1_i1	.	.	.	.
TRINITY_DN76202_c0_g2	TRINITY_DN76202_c0_g2_i1	.	.	.	.
TRINITY_DN76232_c0_g2	TRINITY_DN76232_c0_g2_i1	.	.	.	.
TRINITY_DN76285_c0_g1	TRINITY_DN76285_c0_g1_i1	.	.	.	.
TRINITY_DN76285_c0_g2	TRINITY_DN76285_c0_g2_i1	.	.	.	.
TRINITY_DN32486_c0_g1	TRINITY_DN32486_c0_g1_i1	.	.	.	.
TRINITY_DN32410_c0_g1	TRINITY_DN32410_c0_g1_i1	.	.	.	.
TRINITY_DN32410_c0_g2	TRINITY_DN32410_c0_g2_i1	.	.	.	.
TRINITY_DN32472_c0_g1	TRINITY_DN32472_c0_g1_i1	.	.	.	.
TRINITY_DN32472_c0_g2	TRINITY_DN32472_c0_g2_i1	.	.	.	.
TRINITY_DN32431_c0_g1	TRINITY_DN32431_c0_g1_i1	.	.	.	.
TRINITY_DN20098_c0_g1	TRINITY_DN20098_c0_g1_i1	.	.	.	.
TRINITY_DN20098_c0_g2	TRINITY_DN20098_c0_g2_i1	.	.	.	.
TRINITY_DN20094_c0_g1	TRINITY_DN20094_c0_g1_i1	.	.	.	.
TRINITY_DN20076_c0_g1	TRINITY_DN20076_c0_g1_i1	.	.	.	.
TRINITY_DN20025_c0_g1	TRINITY_DN20025_c0_g1_i1	TRINITY_DN20025_c0_g1_i1|m.133	672-124[-]	PF00347.18^Ribosomal_L6^Ribosomal protein L6^12-85^E:2.2e-20`PF00347.18^Ribosomal_L6^Ribosomal protein L6^97-176^E:5.4e-12	GO:0003735^molecular_function^structural constituent of ribosome`GO:0019843^molecular_function^rRNA binding`GO:0006412^biological_process^translation`GO:0005840^cellular_component^ribosome
TRINITY_DN20001_c0_g1	TRINITY_DN20001_c0_g1_i1	.	.	.	.
TRINITY_DN20063_c0_g1	TRINITY_DN20063_c0_g1_i1	.	.	.	.
TRINITY_DN20089_c0_g1	TRINITY_DN20089_c0_g1_i1	.	.	.	.
TRINITY_DN20089_c0_g2	TRINITY_DN20089_c0_g2_i1	.	.	.	.
TRINITY_DN30756_c0_g1	TRINITY_DN30756_c0_g1_i1	TRINITY_DN30756_c0_g1_i1|m.134	3-299[+]	.	.
TRINITY_DN30738_c0_g1	TRINITY_DN30738_c0_g1_i1	.	.	.	.
TRINITY_DN30731_c0_g1	TRINITY_DN30731_c0_g1_i1	.	.	.	.
TRINITY_DN35659_c0_g2	TRINITY_DN35659_c0_g2_i1	.	.	.	.
TRINITY_DN35697_c0_g1	TRINITY_DN35697_c0_g1_i1	.	.	.	.
TRINITY_DN35645_c0_g1	TRINITY_DN35645_c0_g1_i1	.	.	.	.
TRINITY_DN35624_c0_g1	TRINITY_DN35624_c0_g1_i1	.	.	.	.
TRINITY_DN18084_c0_g1	TRINITY_DN18084_c0_g1_i1	.	.	.	.
TRINITY_DN18029_c0_g1	TRINITY_DN18029_c0_g1_i1	.	.	.	.
TRINITY_DN18099_c0_g1	TRINITY_DN18099_c0_g1_i1	.	.	.	.
TRINITY_DN18077_c0_g1	TRINITY_DN18077_c0_g1_i1	.	.	.	.
TRINITY_DN18077_c0_g2	TRINITY_DN18077_c0_g2_i1	.	.	.	.
TRINITY_DN124_c0_g1	TRINITY_DN124_c0_g1_i1	.	.	.	.
TRINITY_DN144_c0_g1	TRINITY_DN144_c0_g1_i1	.	.	.	.
TRINITY_DN10731_c0_g1	TRINITY_DN10731_c0_g1_i1	.	.	.	.
TRINITY_DN10731_c1_g1	TRINITY_DN10731_c1_g1_i1	.	.	.	.
TRINITY_DN10752_c0_g1	TRINITY_DN10752_c0_g1_i1	.	.	.	.
TRINITY_DN10717_c0_g1	TRINITY_DN10717_c0_g1_i1	TRINITY_DN10717_c0_g1_i1|m.135	3-344[+]	.	.
TRINITY_DN10771_c0_g1	TRINITY_DN10771_c0_g1_i1	.	.	.	.
TRINITY_DN10740_c0_g3	TRINITY_DN10740_c0_g3_i1	.	.	.	.
TRINITY_DN28511_c0_g1	TRINITY_DN28511_c0_g1_i1	.	.	.	.
TRINITY_DN28511_c0_g2	TRINITY_DN28511_c0_g2_i1	.	.	.	.
TRINITY_DN28563_c0_g1	TRINITY_DN28563_c0_g1_i1	.	.	.	.
TRINITY_DN98034_c0_g1	TRINITY_DN98034_c0_g1_i1	.	.	.	.
TRINITY_DN98013_c0_g1	TRINITY_DN98013_c0_g1_i1	.	.	.	.
TRINITY_DN98071_c0_g1	TRINITY_DN98071_c0_g1_i1	.	.	.	.
TRINITY_DN98083_c0_g1	TRINITY_DN98083_c0_g1_i1	.	.	.	.
TRINITY_DN98081_c0_g1	TRINITY_DN98081_c0_g1_i1	.	.	.	.
TRINITY_DN98081_c0_g2	TRINITY_DN98081_c0_g2_i1	.	.	.	.
TRINITY_DN98009_c0_g1	TRINITY_DN98009_c0_g1_i1	.	.	.	.
TRINITY_DN98047_c0_g1	TRINITY_DN98047_c0_g1_i1	.	.	.	.
TRINITY_DN98047_c0_g1	TRINITY_DN98047_c0_g1_i2	.	.	.	.
TRINITY_DN98038_c0_g1	TRINITY_DN98038_c0_g1_i1	TRINITY_DN98038_c0_g1_i1|m.136	312-1[-]	PF02595.10^Gly_kinase^Glycerate kinase family^2-103^E:2.2e-35	GO:0008887^molecular_function^glycerate kinase activity`GO:0031388^biological_process^organic acid phosphorylation
TRINITY_DN98022_c0_g1	TRINITY_DN98022_c0_g1_i1	.	.	.	.
TRINITY_DN98022_c0_g2	TRINITY_DN98022_c0_g2_i1	.	.	.	.
TRINITY_DN98012_c0_g1	TRINITY_DN98012_c0_g1_i1	.	.	.	.
TRINITY_DN88509_c0_g1	TRINITY_DN88509_c0_g1_i1	.	.	.	.
TRINITY_DN88500_c0_g1	TRINITY_DN88500_c0_g1_i1	.	.	.	.
TRINITY_DN88511_c0_g1	TRINITY_DN88511_c0_g1_i1	.	.	.	.
TRINITY_DN88548_c0_g1	TRINITY_DN88548_c0_g1_i1	.	.	.	.
TRINITY_DN88538_c0_g1	TRINITY_DN88538_c0_g1_i1	.	.	.	.
TRINITY_DN39585_c0_g1	TRINITY_DN39585_c0_g1_i1	.	.	.	.
TRINITY_DN39585_c0_g2	TRINITY_DN39585_c0_g2_i1	.	.	.	.
TRINITY_DN39563_c0_g1	TRINITY_DN39563_c0_g1_i1	.	.	.	.
TRINITY_DN39563_c0_g2	TRINITY_DN39563_c0_g2_i1	.	.	.	.
TRINITY_DN89252_c0_g1	TRINITY_DN89252_c0_g1_i1	.	.	.	.
TRINITY_DN89227_c0_g1	TRINITY_DN89227_c0_g1_i1	.	.	.	.
TRINITY_DN89250_c0_g1	TRINITY_DN89250_c0_g1_i1	.	.	.	.
TRINITY_DN89277_c0_g1	TRINITY_DN89277_c0_g1_i1	.	.	.	.
TRINITY_DN89230_c0_g1	TRINITY_DN89230_c0_g1_i1	.	.	.	.
TRINITY_DN89251_c0_g1	TRINITY_DN89251_c0_g1_i1	.	.	.	.
TRINITY_DN89234_c0_g1	TRINITY_DN89234_c0_g1_i1	.	.	.	.
TRINITY_DN89243_c0_g1	TRINITY_DN89243_c0_g1_i1	.	.	.	.
TRINITY_DN89243_c0_g2	TRINITY_DN89243_c0_g2_i1	.	.	.	.
TRINITY_DN89207_c0_g1	TRINITY_DN89207_c0_g1_i1	TRINITY_DN89207_c0_g1_i1|m.137	299-3[-]	.	.
TRINITY_DN89254_c0_g1	TRINITY_DN89254_c0_g1_i1	TRINITY_DN89254_c0_g1_i1|m.138	336-1[-]	PF00067.17^p450^Cytochrome P450^3-103^E:5.9e-37	GO:0005506^molecular_function^iron ion binding`GO:0016705^molecular_function^oxidoreductase activity, acting on paired donors, with incorporation or reduction of molecular oxygen`GO:0020037^molecular_function^heme binding`GO:0055114^biological_process^oxidation-reduction process
TRINITY_DN89254_c0_g3	TRINITY_DN89254_c0_g3_i1	TRINITY_DN89254_c0_g3_i1|m.139	336-1[-]	PF00067.17^p450^Cytochrome P450^3-103^E:5.9e-37	GO:0005506^molecular_function^iron ion binding`GO:0016705^molecular_function^oxidoreductase activity, acting on paired donors, with incorporation or reduction of molecular oxygen`GO:0020037^molecular_function^heme binding`GO:0055114^biological_process^oxidation-reduction process
TRINITY_DN89237_c0_g1	TRINITY_DN89237_c0_g1_i1	.	.	.	.
TRINITY_DN85436_c0_g1	TRINITY_DN85436_c0_g1_i1	.	.	.	.
TRINITY_DN85436_c0_g2	TRINITY_DN85436_c0_g2_i1	.	.	.	.
TRINITY_DN85460_c0_g1	TRINITY_DN85460_c0_g1_i1	.	.	.	.
TRINITY_DN85460_c0_g1	TRINITY_DN85460_c0_g1_i2	.	.	.	.
TRINITY_DN85492_c0_g1	TRINITY_DN85492_c0_g1_i1	.	.	.	.
TRINITY_DN85474_c0_g1	TRINITY_DN85474_c0_g1_i1	.	.	.	.
TRINITY_DN85451_c0_g1	TRINITY_DN85451_c0_g1_i1	.	.	.	.
TRINITY_DN85462_c0_g2	TRINITY_DN85462_c0_g2_i1	TRINITY_DN85462_c0_g2_i1|m.140	2-325[+]	.	.
TRINITY_DN85430_c0_g1	TRINITY_DN85430_c0_g1_i1	.	.	.	.
TRINITY_DN85443_c0_g1	TRINITY_DN85443_c0_g1_i1	.	.	.	.
TRINITY_DN94052_c0_g1	TRINITY_DN94052_c0_g1_i1	.	.	.	.
TRINITY_DN94073_c0_g1	TRINITY_DN94073_c0_g1_i1	TRINITY_DN94073_c0_g1_i1|m.141	505-2[-]	.	.
TRINITY_DN94073_c0_g1	TRINITY_DN94073_c0_g1_i1	TRINITY_DN94073_c0_g1_i1|m.142	138-446[+]	.	.
TRINITY_DN94094_c0_g1	TRINITY_DN94094_c0_g1_i1	.	.	.	.
TRINITY_DN94001_c0_g1	TRINITY_DN94001_c0_g1_i1	.	.	.	.
TRINITY_DN94001_c0_g2	TRINITY_DN94001_c0_g2_i1	.	.	.	.
TRINITY_DN94041_c0_g1	TRINITY_DN94041_c0_g1_i1	.	.	.	.
TRINITY_DN94064_c0_g1	TRINITY_DN94064_c0_g1_i1	.	.	.	.
TRINITY_DN75717_c0_g1	TRINITY_DN75717_c0_g1_i1	.	.	.	.
TRINITY_DN75717_c0_g1	TRINITY_DN75717_c0_g1_i2	.	.	.	.
TRINITY_DN75757_c0_g1	TRINITY_DN75757_c0_g1_i1	.	.	.	.
TRINITY_DN75757_c0_g2	TRINITY_DN75757_c0_g2_i1	.	.	.	.
TRINITY_DN75720_c0_g1	TRINITY_DN75720_c0_g1_i1	TRINITY_DN75720_c0_g1_i1|m.143	2-400[+]	.	.
TRINITY_DN75720_c0_g2	TRINITY_DN75720_c0_g2_i1	TRINITY_DN75720_c0_g2_i1|m.144	2-343[+]	.	.
TRINITY_DN75789_c0_g1	TRINITY_DN75789_c0_g1_i1	.	.	.	.
TRINITY_DN75776_c0_g1	TRINITY_DN75776_c0_g1_i1	.	.	.	.
TRINITY_DN75767_c0_g1	TRINITY_DN75767_c0_g1_i1	.	.	.	.
TRINITY_DN75760_c0_g1	TRINITY_DN75760_c0_g1_i1	.	.	.	.
TRINITY_DN75702_c0_g1	TRINITY_DN75702_c0_g1_i1	.	.	.	.
TRINITY_DN75782_c0_g1	TRINITY_DN75782_c0_g1_i1	.	.	.	.
TRINITY_DN26888_c0_g1	TRINITY_DN26888_c0_g1_i1	.	.	.	.
TRINITY_DN26888_c0_g2	TRINITY_DN26888_c0_g2_i1	.	.	.	.
TRINITY_DN26823_c0_g1	TRINITY_DN26823_c0_g1_i1	.	.	.	.
TRINITY_DN26823_c0_g2	TRINITY_DN26823_c0_g2_i1	.	.	.	.
TRINITY_DN57546_c0_g1	TRINITY_DN57546_c0_g1_i1	.	.	.	.
TRINITY_DN57587_c0_g1	TRINITY_DN57587_c0_g1_i1	.	.	.	.
TRINITY_DN55362_c0_g1	TRINITY_DN55362_c0_g1_i1	.	.	.	.
TRINITY_DN55362_c0_g2	TRINITY_DN55362_c0_g2_i1	.	.	.	.
TRINITY_DN55399_c0_g1	TRINITY_DN55399_c0_g1_i1	TRINITY_DN55399_c0_g1_i1|m.145	329-3[-]	.	.
TRINITY_DN55380_c0_g1	TRINITY_DN55380_c0_g1_i1	.	.	.	.
TRINITY_DN10328_c0_g1	TRINITY_DN10328_c0_g1_i1	.	.	.	.
TRINITY_DN10376_c0_g1	TRINITY_DN10376_c0_g1_i1	.	.	.	.
TRINITY_DN93322_c0_g1	TRINITY_DN93322_c0_g1_i1	.	.	.	.
TRINITY_DN93309_c0_g1	TRINITY_DN93309_c0_g1_i1	.	.	.	.
TRINITY_DN93351_c0_g1	TRINITY_DN93351_c0_g1_i1	.	.	.	.
TRINITY_DN93396_c0_g1	TRINITY_DN93396_c0_g1_i1	.	.	.	.
TRINITY_DN93396_c0_g2	TRINITY_DN93396_c0_g2_i1	.	.	.	.
TRINITY_DN93364_c0_g1	TRINITY_DN93364_c0_g1_i1	.	.	.	.
TRINITY_DN93364_c0_g2	TRINITY_DN93364_c0_g2_i1	.	.	.	.
TRINITY_DN93384_c0_g1	TRINITY_DN93384_c0_g1_i1	.	.	.	.
TRINITY_DN93383_c0_g1	TRINITY_DN93383_c0_g1_i1	.	.	.	.
TRINITY_DN93370_c0_g1	TRINITY_DN93370_c0_g1_i1	.	.	.	.
TRINITY_DN93354_c0_g1	TRINITY_DN93354_c0_g1_i1	TRINITY_DN93354_c0_g1_i1|m.146	2-613[+]	.	.
TRINITY_DN93354_c0_g1	TRINITY_DN93354_c0_g1_i1	TRINITY_DN93354_c0_g1_i1|m.147	603-274[-]	.	.
TRINITY_DN93392_c0_g1	TRINITY_DN93392_c0_g1_i1	.	.	.	.
TRINITY_DN80958_c0_g1	TRINITY_DN80958_c0_g1_i1	.	.	.	.
TRINITY_DN80945_c0_g1	TRINITY_DN80945_c0_g1_i1	.	.	.	.
TRINITY_DN80945_c0_g2	TRINITY_DN80945_c0_g2_i1	.	.	.	.
TRINITY_DN80924_c0_g1	TRINITY_DN80924_c0_g1_i1	.	.	.	.
TRINITY_DN80908_c0_g1	TRINITY_DN80908_c0_g1_i1	.	.	.	.
TRINITY_DN80954_c0_g1	TRINITY_DN80954_c0_g1_i1	.	.	.	.
TRINITY_DN20300_c0_g2	TRINITY_DN20300_c0_g2_i1	.	.	.	.
TRINITY_DN20300_c0_g2	TRINITY_DN20300_c0_g2_i2	.	.	.	.
TRINITY_DN20328_c0_g1	TRINITY_DN20328_c0_g1_i1	.	.	.	.
TRINITY_DN20392_c0_g1	TRINITY_DN20392_c0_g1_i1	.	.	.	.
TRINITY_DN20379_c0_g1	TRINITY_DN20379_c0_g1_i1	.	.	.	.
TRINITY_DN20352_c0_g1	TRINITY_DN20352_c0_g1_i1	.	.	.	.
TRINITY_DN20355_c0_g1	TRINITY_DN20355_c0_g1_i1	.	.	.	.
TRINITY_DN20386_c0_g1	TRINITY_DN20386_c0_g1_i1	.	.	.	.
TRINITY_DN20386_c0_g2	TRINITY_DN20386_c0_g2_i1	.	.	.	.
TRINITY_DN20315_c0_g1	TRINITY_DN20315_c0_g1_i1	.	.	.	.
TRINITY_DN20309_c0_g1	TRINITY_DN20309_c0_g1_i1	.	.	.	.
TRINITY_DN20374_c0_g1	TRINITY_DN20374_c0_g1_i1	.	.	.	.
TRINITY_DN20374_c0_g2	TRINITY_DN20374_c0_g2_i1	.	.	.	.
TRINITY_DN20373_c0_g1	TRINITY_DN20373_c0_g1_i1	TRINITY_DN20373_c0_g1_i1|m.148	2-328[+]	.	.
TRINITY_DN20373_c0_g2	TRINITY_DN20373_c0_g2_i1	TRINITY_DN20373_c0_g2_i1|m.149	1-327[+]	.	.
TRINITY_DN20371_c0_g1	TRINITY_DN20371_c0_g1_i1	TRINITY_DN20371_c0_g1_i1|m.150	378-52[-]	.	.
TRINITY_DN20371_c0_g2	TRINITY_DN20371_c0_g2_i1	.	.	.	.
TRINITY_DN46636_c0_g1	TRINITY_DN46636_c0_g1_i1	.	.	.	.
TRINITY_DN46612_c0_g1	TRINITY_DN46612_c0_g1_i1	.	.	.	.
TRINITY_DN46666_c0_g1	TRINITY_DN46666_c0_g1_i1	.	.	.	.
TRINITY_DN25298_c0_g1	TRINITY_DN25298_c0_g1_i1	.	.	.	.
TRINITY_DN88376_c0_g1	TRINITY_DN88376_c0_g1_i1	TRINITY_DN88376_c0_g1_i1|m.151	3-314[+]	.	.
TRINITY_DN88376_c0_g1	TRINITY_DN88376_c0_g1_i2	.	.	.	.
TRINITY_DN88323_c0_g1	TRINITY_DN88323_c0_g1_i1	.	.	.	.
TRINITY_DN88386_c0_g1	TRINITY_DN88386_c0_g1_i1	.	.	.	.
TRINITY_DN88364_c0_g1	TRINITY_DN88364_c0_g1_i1	.	.	.	.
TRINITY_DN88397_c0_g1	TRINITY_DN88397_c0_g1_i1	.	.	.	.
TRINITY_DN88385_c0_g1	TRINITY_DN88385_c0_g1_i1	.	.	.	.
TRINITY_DN98434_c0_g1	TRINITY_DN98434_c0_g1_i1	.	.	.	.
TRINITY_DN98446_c0_g1	TRINITY_DN98446_c0_g1_i1	.	.	.	.
TRINITY_DN98453_c0_g1	TRINITY_DN98453_c0_g1_i1	.	.	.	.
TRINITY_DN98491_c0_g1	TRINITY_DN98491_c0_g1_i1	.	.	.	.
TRINITY_DN98491_c0_g2	TRINITY_DN98491_c0_g2_i1	.	.	.	.
TRINITY_DN98473_c0_g2	TRINITY_DN98473_c0_g2_i1	TRINITY_DN98473_c0_g2_i1|m.152	3-320[+]	.	.
TRINITY_DN98452_c0_g1	TRINITY_DN98452_c0_g1_i1	.	.	.	.
TRINITY_DN98463_c0_g1	TRINITY_DN98463_c0_g1_i1	.	.	.	.
TRINITY_DN98463_c0_g2	TRINITY_DN98463_c0_g2_i1	.	.	.	.
TRINITY_DN98432_c0_g1	TRINITY_DN98432_c0_g1_i1	.	.	.	.
TRINITY_DN98421_c0_g1	TRINITY_DN98421_c0_g1_i1	.	.	.	.
TRINITY_DN68636_c0_g1	TRINITY_DN68636_c0_g1_i1	.	.	.	.
TRINITY_DN68636_c0_g2	TRINITY_DN68636_c0_g2_i1	.	.	.	.
TRINITY_DN68638_c0_g1	TRINITY_DN68638_c0_g1_i1	.	.	.	.
TRINITY_DN68602_c0_g1	TRINITY_DN68602_c0_g1_i1	.	.	.	.
TRINITY_DN68668_c0_g1	TRINITY_DN68668_c0_g1_i1	.	.	.	.
TRINITY_DN93686_c0_g1	TRINITY_DN93686_c0_g1_i1	.	.	.	.
TRINITY_DN93645_c0_g1	TRINITY_DN93645_c0_g1_i1	.	.	.	.
TRINITY_DN93696_c0_g1	TRINITY_DN93696_c0_g1_i1	.	.	.	.
TRINITY_DN93644_c0_g1	TRINITY_DN93644_c0_g1_i1	.	.	.	.
TRINITY_DN93644_c0_g2	TRINITY_DN93644_c0_g2_i2	.	.	.	.
TRINITY_DN93676_c0_g1	TRINITY_DN93676_c0_g1_i1	.	.	.	.
TRINITY_DN93690_c0_g1	TRINITY_DN93690_c0_g1_i1	.	.	.	.
TRINITY_DN93542_c0_g1	TRINITY_DN93542_c0_g1_i1	.	.	.	.
TRINITY_DN93554_c0_g2	TRINITY_DN93554_c0_g2_i1	.	.	.	.
TRINITY_DN93580_c0_g1	TRINITY_DN93580_c0_g1_i1	.	.	.	.
TRINITY_DN93573_c0_g1	TRINITY_DN93573_c0_g1_i1	.	.	.	.
TRINITY_DN93597_c0_g1	TRINITY_DN93597_c0_g1_i1	TRINITY_DN93597_c0_g1_i1|m.153	2-304[+]	.	.
TRINITY_DN93579_c0_g1	TRINITY_DN93579_c0_g1_i1	.	.	.	.
TRINITY_DN79138_c0_g1	TRINITY_DN79138_c0_g1_i1	.	.	.	.
TRINITY_DN79198_c0_g1	TRINITY_DN79198_c0_g1_i1	.	.	.	.
TRINITY_DN79109_c0_g1	TRINITY_DN79109_c0_g1_i1	.	.	.	.
TRINITY_DN79109_c0_g2	TRINITY_DN79109_c0_g2_i1	.	.	.	.
TRINITY_DN79130_c0_g1	TRINITY_DN79130_c0_g1_i1	.	.	.	.
TRINITY_DN79194_c0_g1	TRINITY_DN79194_c0_g1_i1	.	.	.	.
TRINITY_DN79194_c0_g2	TRINITY_DN79194_c0_g2_i1	.	.	.	.
TRINITY_DN79159_c0_g1	TRINITY_DN79159_c0_g1_i1	.	.	.	.
TRINITY_DN79111_c0_g1	TRINITY_DN79111_c0_g1_i1	.	.	.	.
TRINITY_DN79111_c0_g2	TRINITY_DN79111_c0_g2_i1	.	.	.	.
TRINITY_DN79104_c0_g1	TRINITY_DN79104_c0_g1_i1	.	.	.	.
TRINITY_DN79104_c0_g2	TRINITY_DN79104_c0_g2_i1	.	.	.	.
TRINITY_DN52709_c0_g1	TRINITY_DN52709_c0_g1_i1	.	.	.	.
TRINITY_DN52729_c0_g1	TRINITY_DN52729_c0_g1_i1	TRINITY_DN52729_c0_g1_i1|m.154	3-353[+]	.	.
TRINITY_DN52729_c0_g1	TRINITY_DN52729_c0_g1_i1	TRINITY_DN52729_c0_g1_i1|m.155	352-2[-]	.	.
TRINITY_DN52729_c0_g2	TRINITY_DN52729_c0_g2_i1	TRINITY_DN52729_c0_g2_i1|m.156	3-353[+]	.	.
TRINITY_DN52729_c0_g2	TRINITY_DN52729_c0_g2_i1	TRINITY_DN52729_c0_g2_i1|m.157	352-2[-]	.	.
TRINITY_DN52760_c0_g1	TRINITY_DN52760_c0_g1_i1	.	.	.	.
TRINITY_DN52700_c0_g1	TRINITY_DN52700_c0_g1_i1	.	.	.	.
TRINITY_DN52791_c0_g1	TRINITY_DN52791_c0_g1_i1	.	.	.	.
TRINITY_DN52707_c0_g1	TRINITY_DN52707_c0_g1_i1	.	.	.	.
TRINITY_DN64372_c0_g1	TRINITY_DN64372_c0_g1_i1	.	.	.	.
TRINITY_DN64316_c0_g1	TRINITY_DN64316_c0_g1_i1	.	.	.	.
TRINITY_DN64399_c0_g1	TRINITY_DN64399_c0_g1_i1	.	.	.	.
TRINITY_DN64319_c0_g1	TRINITY_DN64319_c0_g1_i1	.	.	.	.
TRINITY_DN96982_c0_g1	TRINITY_DN96982_c0_g1_i1	.	.	.	.
TRINITY_DN96925_c0_g1	TRINITY_DN96925_c0_g1_i1	.	.	.	.
TRINITY_DN96985_c0_g1	TRINITY_DN96985_c0_g1_i1	.	.	.	.
TRINITY_DN96916_c0_g1	TRINITY_DN96916_c0_g1_i1	.	.	.	.
TRINITY_DN96916_c0_g2	TRINITY_DN96916_c0_g2_i1	.	.	.	.
TRINITY_DN42794_c0_g2	TRINITY_DN42794_c0_g2_i1	.	.	.	.
TRINITY_DN42745_c0_g1	TRINITY_DN42745_c0_g1_i1	.	.	.	.
TRINITY_DN42783_c0_g1	TRINITY_DN42783_c0_g1_i1	.	.	.	.
TRINITY_DN42708_c0_g1	TRINITY_DN42708_c0_g1_i1	.	.	.	.
TRINITY_DN42732_c0_g1	TRINITY_DN42732_c0_g1_i1	.	.	.	.
TRINITY_DN92015_c0_g1	TRINITY_DN92015_c0_g1_i1	.	.	.	.
TRINITY_DN92037_c0_g1	TRINITY_DN92037_c0_g1_i1	.	.	.	.
TRINITY_DN92000_c0_g1	TRINITY_DN92000_c0_g1_i1	.	.	.	.
TRINITY_DN92068_c0_g1	TRINITY_DN92068_c0_g1_i1	.	.	.	.
TRINITY_DN92075_c0_g1	TRINITY_DN92075_c0_g1_i1	.	.	.	.
TRINITY_DN92097_c0_g1	TRINITY_DN92097_c0_g1_i1	.	.	.	.
TRINITY_DN92002_c0_g1	TRINITY_DN92002_c0_g1_i1	.	.	.	.
TRINITY_DN92027_c0_g1	TRINITY_DN92027_c0_g1_i1	.	.	.	.
TRINITY_DN92081_c0_g1	TRINITY_DN92081_c0_g1_i1	.	.	.	.
TRINITY_DN92012_c0_g2	TRINITY_DN92012_c0_g2_i1	.	.	.	.
TRINITY_DN92050_c0_g1	TRINITY_DN92050_c0_g1_i1	TRINITY_DN92050_c0_g1_i1|m.158	449-3[-]	.	.
TRINITY_DN92050_c0_g1	TRINITY_DN92050_c0_g1_i1	TRINITY_DN92050_c0_g1_i1|m.159	447-1[-]	.	.
TRINITY_DN92035_c0_g1	TRINITY_DN92035_c0_g1_i1	TRINITY_DN92035_c0_g1_i1|m.160	357-1[-]	.	.
TRINITY_DN92035_c0_g1	TRINITY_DN92035_c0_g1_i1	TRINITY_DN92035_c0_g1_i1|m.161	358-23[-]	.	.
TRINITY_DN92035_c0_g2	TRINITY_DN92035_c0_g2_i1	TRINITY_DN92035_c0_g2_i1|m.162	357-1[-]	.	.
TRINITY_DN92035_c0_g2	TRINITY_DN92035_c0_g2_i1	TRINITY_DN92035_c0_g2_i1|m.163	358-23[-]	.	.
TRINITY_DN70532_c0_g1	TRINITY_DN70532_c0_g1_i1	.	.	.	.
TRINITY_DN70514_c0_g1	TRINITY_DN70514_c0_g1_i1	TRINITY_DN70514_c0_g1_i1|m.164	311-3[-]	.	.
TRINITY_DN9228_c0_g1	TRINITY_DN9228_c0_g1_i1	.	.	.	.
TRINITY_DN9228_c0_g2	TRINITY_DN9228_c0_g2_i1	.	.	.	.
TRINITY_DN9251_c0_g1	TRINITY_DN9251_c0_g1_i1	.	.	.	.
TRINITY_DN9234_c0_g2	TRINITY_DN9234_c0_g2_i1	.	.	.	.
TRINITY_DN9235_c0_g1	TRINITY_DN9235_c0_g1_i1	.	.	.	.
TRINITY_DN9282_c0_g1	TRINITY_DN9282_c0_g1_i1	.	.	.	.
TRINITY_DN9214_c0_g1	TRINITY_DN9214_c0_g1_i1	.	.	.	.
TRINITY_DN9206_c0_g1	TRINITY_DN9206_c0_g1_i1	.	.	.	.
TRINITY_DN9206_c0_g2	TRINITY_DN9206_c0_g2_i1	.	.	.	.
TRINITY_DN18330_c0_g1	TRINITY_DN18330_c0_g1_i1	.	.	.	.
TRINITY_DN18332_c0_g1	TRINITY_DN18332_c0_g1_i1	.	.	.	.
TRINITY_DN18380_c0_g1	TRINITY_DN18380_c0_g1_i1	.	.	.	.
TRINITY_DN18368_c0_g1	TRINITY_DN18368_c0_g1_i1	.	.	.	.
TRINITY_DN18306_c0_g1	TRINITY_DN18306_c0_g1_i1	.	.	.	.
TRINITY_DN18347_c0_g1	TRINITY_DN18347_c0_g1_i1	.	.	.	.
TRINITY_DN18315_c0_g1	TRINITY_DN18315_c0_g1_i1	.	.	.	.
TRINITY_DN18381_c0_g1	TRINITY_DN18381_c0_g1_i1	.	.	.	.
TRINITY_DN18381_c0_g2	TRINITY_DN18381_c0_g2_i1	.	.	.	.
TRINITY_DN95345_c0_g1	TRINITY_DN95345_c0_g1_i1	.	.	.	.
TRINITY_DN95392_c0_g1	TRINITY_DN95392_c0_g1_i1	.	.	.	.
TRINITY_DN95327_c0_g1	TRINITY_DN95327_c0_g1_i1	.	.	.	.
TRINITY_DN95353_c0_g1	TRINITY_DN95353_c0_g1_i1	.	.	.	.
TRINITY_DN95329_c0_g1	TRINITY_DN95329_c0_g1_i1	.	.	.	.
TRINITY_DN95329_c0_g2	TRINITY_DN95329_c0_g2_i1	.	.	.	.
TRINITY_DN95356_c0_g1	TRINITY_DN95356_c0_g1_i1	.	.	.	.
TRINITY_DN95321_c0_g1	TRINITY_DN95321_c0_g1_i1	.	.	.	.
TRINITY_DN95393_c0_g1	TRINITY_DN95393_c0_g1_i1	.	.	.	.
TRINITY_DN95302_c0_g1	TRINITY_DN95302_c0_g1_i1	.	.	.	.
TRINITY_DN95366_c0_g1	TRINITY_DN95366_c0_g1_i1	.	.	.	.
TRINITY_DN95366_c0_g2	TRINITY_DN95366_c0_g2_i1	.	.	.	.
TRINITY_DN95349_c0_g1	TRINITY_DN95349_c0_g1_i1	.	.	.	.
TRINITY_DN95303_c0_g1	TRINITY_DN95303_c0_g1_i1	.	.	.	.
TRINITY_DN95305_c0_g1	TRINITY_DN95305_c0_g1_i1	.	.	.	.
TRINITY_DN95351_c0_g1	TRINITY_DN95351_c0_g1_i1	.	.	.	.
TRINITY_DN95359_c0_g1	TRINITY_DN95359_c0_g1_i1	.	.	.	.
TRINITY_DN49857_c0_g1	TRINITY_DN49857_c0_g1_i1	TRINITY_DN49857_c0_g1_i1|m.165	1-318[+]	PF00010.21^HLH^Helix-loop-helix DNA-binding domain^6-55^E:5.1e-17	GO:0046983^molecular_function^protein dimerization activity
TRINITY_DN49861_c0_g2	TRINITY_DN49861_c0_g2_i1	.	.	.	.
TRINITY_DN49897_c0_g1	TRINITY_DN49897_c0_g1_i1	.	.	.	.
TRINITY_DN49897_c0_g2	TRINITY_DN49897_c0_g2_i1	.	.	.	.
TRINITY_DN49800_c0_g1	TRINITY_DN49800_c0_g1_i1	.	.	.	.
TRINITY_DN49802_c0_g1	TRINITY_DN49802_c0_g1_i1	.	.	.	.
TRINITY_DN28152_c0_g1	TRINITY_DN28152_c0_g1_i1	.	.	.	.
TRINITY_DN28187_c0_g2	TRINITY_DN28187_c0_g2_i1	.	.	.	.
TRINITY_DN28102_c0_g1	TRINITY_DN28102_c0_g1_i1	TRINITY_DN28102_c0_g1_i1|m.166	304-2[-]	.	.
TRINITY_DN28146_c0_g1	TRINITY_DN28146_c0_g1_i1	.	.	.	.
TRINITY_DN28137_c0_g1	TRINITY_DN28137_c0_g1_i1	.	.	.	.
TRINITY_DN35151_c0_g1	TRINITY_DN35151_c0_g1_i1	.	.	.	.
TRINITY_DN35151_c0_g2	TRINITY_DN35151_c0_g2_i1	.	.	.	.
TRINITY_DN35171_c0_g1	TRINITY_DN35171_c0_g1_i1	.	.	.	.
TRINITY_DN35123_c0_g1	TRINITY_DN35123_c0_g1_i1	.	.	.	.
TRINITY_DN35123_c0_g2	TRINITY_DN35123_c0_g2_i1	.	.	.	.
TRINITY_DN53401_c0_g1	TRINITY_DN53401_c0_g1_i1	.	.	.	.
TRINITY_DN53473_c0_g1	TRINITY_DN53473_c0_g1_i1	.	.	.	.
TRINITY_DN69586_c0_g1	TRINITY_DN69586_c0_g1_i1	.	.	.	.
TRINITY_DN69586_c0_g2	TRINITY_DN69586_c0_g2_i1	.	.	.	.
TRINITY_DN69527_c0_g1	TRINITY_DN69527_c0_g1_i1	.	.	.	.
TRINITY_DN580_c0_g1	TRINITY_DN580_c0_g1_i1	.	.	.	.
TRINITY_DN535_c0_g1	TRINITY_DN535_c0_g1_i1	.	.	.	.
TRINITY_DN544_c0_g1	TRINITY_DN544_c0_g1_i1	.	.	.	.
TRINITY_DN533_c0_g1	TRINITY_DN533_c0_g1_i1	.	.	.	.
TRINITY_DN510_c0_g1	TRINITY_DN510_c0_g1_i1	.	.	.	.
TRINITY_DN510_c0_g2	TRINITY_DN510_c0_g2_i1	.	.	.	.
TRINITY_DN568_c0_g1	TRINITY_DN568_c0_g1_i1	.	.	.	.
TRINITY_DN588_c0_g1	TRINITY_DN588_c0_g1_i1	.	.	.	.
TRINITY_DN33781_c0_g1	TRINITY_DN33781_c0_g1_i1	.	.	.	.
TRINITY_DN33756_c0_g1	TRINITY_DN33756_c0_g1_i1	.	.	.	.
TRINITY_DN33746_c0_g1	TRINITY_DN33746_c0_g1_i1	.	.	.	.
TRINITY_DN17693_c0_g1	TRINITY_DN17693_c0_g1_i1	.	.	.	.
TRINITY_DN17642_c0_g1	TRINITY_DN17642_c0_g1_i1	.	.	.	.
TRINITY_DN17622_c0_g1	TRINITY_DN17622_c0_g1_i1	.	.	.	.
TRINITY_DN17665_c0_g1	TRINITY_DN17665_c0_g1_i1	.	.	.	.
TRINITY_DN17673_c0_g1	TRINITY_DN17673_c0_g1_i1	.	.	.	.
TRINITY_DN17605_c0_g1	TRINITY_DN17605_c0_g1_i1	.	.	.	.
TRINITY_DN17663_c0_g1	TRINITY_DN17663_c0_g1_i1	.	.	.	.
TRINITY_DN17663_c0_g2	TRINITY_DN17663_c0_g2_i1	.	.	.	.
TRINITY_DN50136_c0_g1	TRINITY_DN50136_c0_g1_i1	.	.	.	.
TRINITY_DN50107_c0_g1	TRINITY_DN50107_c0_g1_i1	.	.	.	.
TRINITY_DN50107_c0_g2	TRINITY_DN50107_c0_g2_i1	.	.	.	.
TRINITY_DN50115_c0_g1	TRINITY_DN50115_c0_g1_i1	.	.	.	.
TRINITY_DN50196_c0_g1	TRINITY_DN50196_c0_g1_i1	.	.	.	.
TRINITY_DN50196_c0_g2	TRINITY_DN50196_c0_g2_i1	.	.	.	.
TRINITY_DN56653_c0_g1	TRINITY_DN56653_c0_g1_i1	.	.	.	.
TRINITY_DN56653_c0_g2	TRINITY_DN56653_c0_g2_i1	TRINITY_DN56653_c0_g2_i1|m.167	444-1[-]	.	.
TRINITY_DN56639_c0_g1	TRINITY_DN56639_c0_g1_i1	.	.	.	.
TRINITY_DN56644_c0_g1	TRINITY_DN56644_c0_g1_i1	.	.	.	.
TRINITY_DN84209_c0_g1	TRINITY_DN84209_c0_g1_i1	.	.	.	.
TRINITY_DN84225_c0_g1	TRINITY_DN84225_c0_g1_i1	.	.	.	.
TRINITY_DN84246_c0_g1	TRINITY_DN84246_c0_g1_i1	.	.	.	.
TRINITY_DN84246_c0_g2	TRINITY_DN84246_c0_g2_i1	.	.	.	.
TRINITY_DN84233_c0_g1	TRINITY_DN84233_c0_g1_i1	.	.	.	.
TRINITY_DN84252_c0_g1	TRINITY_DN84252_c0_g1_i1	.	.	.	.
TRINITY_DN60791_c0_g1	TRINITY_DN60791_c0_g1_i1	.	.	.	.
TRINITY_DN60701_c0_g1	TRINITY_DN60701_c0_g1_i1	.	.	.	.
TRINITY_DN60711_c0_g1	TRINITY_DN60711_c0_g1_i1	.	.	.	.
TRINITY_DN60784_c0_g1	TRINITY_DN60784_c0_g1_i1	.	.	.	.
TRINITY_DN5486_c0_g1	TRINITY_DN5486_c0_g1_i1	.	.	.	.
TRINITY_DN5485_c0_g1	TRINITY_DN5485_c0_g1_i1	.	.	.	.
TRINITY_DN5485_c1_g1	TRINITY_DN5485_c1_g1_i1	.	.	.	.
TRINITY_DN5470_c0_g1	TRINITY_DN5470_c0_g1_i1	TRINITY_DN5470_c0_g1_i1|m.168	336-16[-]	PF01053.15^Cys_Met_Meta_PP^Cys/Met metabolism PLP-dependent enzyme^1-100^E:7e-39	GO:0030170^molecular_function^pyridoxal phosphate binding
TRINITY_DN5470_c0_g2	TRINITY_DN5470_c0_g2_i1	.	.	.	.
TRINITY_DN5499_c0_g1	TRINITY_DN5499_c0_g1_i1	TRINITY_DN5499_c0_g1_i1|m.169	638-225[-]	PF12796.2^Ank_2^Ankyrin repeats (3 copies)^30-111^E:1.5e-07`PF13637.1^Ank_4^Ankyrin repeats (many copies)^31-82^E:0.00015`PF00023.25^Ank^Ankyrin repeat^61-89^E:0.00059`PF13606.1^Ank_3^Ankyrin repeat^61-84^E:0.00032	GO:0005515^molecular_function^protein binding
TRINITY_DN5499_c0_g2	TRINITY_DN5499_c0_g2_i1	TRINITY_DN5499_c0_g2_i1|m.170	447-76[-]	PF12796.2^Ank_2^Ankyrin repeats (3 copies)^30-111^E:1.1e-07`PF13637.1^Ank_4^Ankyrin repeats (many copies)^31-82^E:0.00011`PF00023.25^Ank^Ankyrin repeat^61-89^E:0.00049`PF13606.1^Ank_3^Ankyrin repeat^61-84^E:0.00027	GO:0005515^molecular_function^protein binding
TRINITY_DN5409_c0_g1	TRINITY_DN5409_c0_g1_i1	.	.	.	.
TRINITY_DN5415_c0_g1	TRINITY_DN5415_c0_g1_i1	.	.	.	.
TRINITY_DN5415_c0_g3	TRINITY_DN5415_c0_g3_i1	.	.	.	.
TRINITY_DN5440_c0_g1	TRINITY_DN5440_c0_g1_i1	.	.	.	.
TRINITY_DN5461_c0_g1	TRINITY_DN5461_c0_g1_i1	.	.	.	.
TRINITY_DN5461_c0_g2	TRINITY_DN5461_c0_g2_i1	.	.	.	.
TRINITY_DN5481_c0_g1	TRINITY_DN5481_c0_g1_i1	.	.	.	.
TRINITY_DN5481_c0_g2	TRINITY_DN5481_c0_g2_i1	TRINITY_DN5481_c0_g2_i1|m.171	3-326[+]	.	.
TRINITY_DN32308_c0_g1	TRINITY_DN32308_c0_g1_i1	.	.	.	.
TRINITY_DN32345_c0_g1	TRINITY_DN32345_c0_g1_i1	.	.	.	.
TRINITY_DN32380_c0_g1	TRINITY_DN32380_c0_g1_i1	.	.	.	.
TRINITY_DN32385_c0_g1	TRINITY_DN32385_c0_g1_i1	.	.	.	.
TRINITY_DN32385_c0_g2	TRINITY_DN32385_c0_g2_i1	.	.	.	.
TRINITY_DN32318_c0_g1	TRINITY_DN32318_c0_g1_i1	.	.	.	.
TRINITY_DN6418_c0_g1	TRINITY_DN6418_c0_g1_i1	.	.	.	.
TRINITY_DN6418_c0_g2	TRINITY_DN6418_c0_g2_i1	.	.	.	.
TRINITY_DN6458_c0_g1	TRINITY_DN6458_c0_g1_i1	.	.	.	.
TRINITY_DN6458_c0_g2	TRINITY_DN6458_c0_g2_i1	.	.	.	.
TRINITY_DN6493_c0_g1	TRINITY_DN6493_c0_g1_i1	.	.	.	.
TRINITY_DN6456_c0_g1	TRINITY_DN6456_c0_g1_i1	.	.	.	.
TRINITY_DN6456_c0_g2	TRINITY_DN6456_c0_g2_i1	.	.	.	.
TRINITY_DN6456_c0_g3	TRINITY_DN6456_c0_g3_i1	.	.	.	.
TRINITY_DN6462_c0_g1	TRINITY_DN6462_c0_g1_i1	.	.	.	.
TRINITY_DN6466_c0_g1	TRINITY_DN6466_c0_g1_i1	.	.	.	.
TRINITY_DN6420_c0_g1	TRINITY_DN6420_c0_g1_i1	.	.	.	.
TRINITY_DN6419_c0_g1	TRINITY_DN6419_c0_g1_i1	.	.	.	.
TRINITY_DN6419_c0_g2	TRINITY_DN6419_c0_g2_i1	.	.	.	.
TRINITY_DN6446_c0_g1	TRINITY_DN6446_c0_g1_i1	.	.	.	.
TRINITY_DN36294_c0_g1	TRINITY_DN36294_c0_g1_i1	.	.	.	.
TRINITY_DN36294_c0_g2	TRINITY_DN36294_c0_g2_i1	.	.	.	.
TRINITY_DN36288_c0_g1	TRINITY_DN36288_c0_g1_i1	.	.	.	.
TRINITY_DN69424_c0_g1	TRINITY_DN69424_c0_g1_i1	.	.	.	.
TRINITY_DN69492_c0_g1	TRINITY_DN69492_c0_g1_i1	.	.	.	.
TRINITY_DN69492_c0_g2	TRINITY_DN69492_c0_g2_i1	.	.	.	.
TRINITY_DN69487_c0_g1	TRINITY_DN69487_c0_g1_i1	.	.	.	.
TRINITY_DN69419_c0_g1	TRINITY_DN69419_c0_g1_i1	.	.	.	.
TRINITY_DN69493_c0_g1	TRINITY_DN69493_c0_g1_i1	.	.	.	.
TRINITY_DN69454_c0_g1	TRINITY_DN69454_c0_g1_i1	.	.	.	.
TRINITY_DN69463_c0_g1	TRINITY_DN69463_c0_g1_i1	.	.	.	.
TRINITY_DN1217_c1_g1	TRINITY_DN1217_c1_g1_i1	.	.	.	.
TRINITY_DN1249_c0_g1	TRINITY_DN1249_c0_g1_i1	.	.	.	.
TRINITY_DN45735_c0_g1	TRINITY_DN45735_c0_g1_i1	.	.	.	.
TRINITY_DN45752_c0_g1	TRINITY_DN45752_c0_g1_i1	.	.	.	.
TRINITY_DN45741_c1_g1	TRINITY_DN45741_c1_g1_i1	.	.	.	.
TRINITY_DN45723_c0_g1	TRINITY_DN45723_c0_g1_i1	.	.	.	.
TRINITY_DN23672_c0_g1	TRINITY_DN23672_c0_g1_i1	.	.	.	.
TRINITY_DN23672_c0_g1	TRINITY_DN23672_c0_g1_i2	.	.	.	.
TRINITY_DN23625_c0_g1	TRINITY_DN23625_c0_g1_i1	.	.	.	.
TRINITY_DN23642_c0_g1	TRINITY_DN23642_c0_g1_i1	.	.	.	.
TRINITY_DN23669_c0_g1	TRINITY_DN23669_c0_g1_i1	TRINITY_DN23669_c0_g1_i1|m.172	1-360[+]	PF03165.11^MH1^MH1 domain^1-24^E:7.4e-06	GO:0006355^biological_process^regulation of transcription, DNA-templated`GO:0005622^cellular_component^intracellular
TRINITY_DN23648_c0_g1	TRINITY_DN23648_c0_g1_i1	.	.	.	.
TRINITY_DN23619_c0_g1	TRINITY_DN23619_c0_g1_i1	.	.	.	.
TRINITY_DN23619_c0_g2	TRINITY_DN23619_c0_g2_i1	.	.	.	.
TRINITY_DN23612_c0_g1	TRINITY_DN23612_c0_g1_i1	.	.	.	.
TRINITY_DN23612_c0_g2	TRINITY_DN23612_c0_g2_i1	.	.	.	.
TRINITY_DN23665_c0_g1	TRINITY_DN23665_c0_g1_i1	.	.	.	.
TRINITY_DN23662_c0_g1	TRINITY_DN23662_c0_g1_i1	.	.	.	.
TRINITY_DN22975_c0_g1	TRINITY_DN22975_c0_g1_i1	.	.	.	.
TRINITY_DN22946_c0_g1	TRINITY_DN22946_c0_g1_i1	.	.	.	.
TRINITY_DN22957_c0_g1	TRINITY_DN22957_c0_g1_i1	.	.	.	.
TRINITY_DN22980_c0_g1	TRINITY_DN22980_c0_g1_i1	.	.	.	.
TRINITY_DN22980_c0_g2	TRINITY_DN22980_c0_g2_i1	.	.	.	.
TRINITY_DN22931_c0_g1	TRINITY_DN22931_c0_g1_i1	.	.	.	.
TRINITY_DN22989_c0_g1	TRINITY_DN22989_c0_g1_i1	.	.	.	.
TRINITY_DN22991_c0_g1	TRINITY_DN22991_c0_g1_i1	.	.	.	.
TRINITY_DN22976_c0_g1	TRINITY_DN22976_c0_g1_i1	.	.	.	.
TRINITY_DN22971_c0_g1	TRINITY_DN22971_c0_g1_i1	.	.	.	.
TRINITY_DN22900_c0_g2	TRINITY_DN22900_c0_g2_i1	.	.	.	.
TRINITY_DN87874_c0_g1	TRINITY_DN87874_c0_g1_i1	.	.	.	.
TRINITY_DN87826_c0_g1	TRINITY_DN87826_c0_g1_i1	.	.	.	.
TRINITY_DN87827_c0_g1	TRINITY_DN87827_c0_g1_i1	.	.	.	.
TRINITY_DN87819_c0_g1	TRINITY_DN87819_c0_g1_i1	TRINITY_DN87819_c0_g1_i1|m.173	1-348[+]	.	.
TRINITY_DN87819_c0_g1	TRINITY_DN87819_c0_g1_i1	TRINITY_DN87819_c0_g1_i1|m.174	2-349[+]	.	.
TRINITY_DN87819_c0_g1	TRINITY_DN87819_c0_g1_i1	TRINITY_DN87819_c0_g1_i1|m.175	348-34[-]	.	.
TRINITY_DN87819_c0_g2	TRINITY_DN87819_c0_g2_i1	TRINITY_DN87819_c0_g2_i1|m.176	2-433[+]	.	.
TRINITY_DN87819_c0_g2	TRINITY_DN87819_c0_g2_i1	TRINITY_DN87819_c0_g2_i1|m.177	1-363[+]	.	.
TRINITY_DN87817_c0_g1	TRINITY_DN87817_c0_g1_i1	.	.	.	.
TRINITY_DN87828_c0_g1	TRINITY_DN87828_c0_g1_i1	.	.	.	.
TRINITY_DN87875_c0_g1	TRINITY_DN87875_c0_g1_i1	.	.	.	.
TRINITY_DN87875_c0_g2	TRINITY_DN87875_c0_g2_i1	.	.	.	.
TRINITY_DN87877_c0_g1	TRINITY_DN87877_c0_g1_i1	.	.	.	.
TRINITY_DN87812_c0_g1	TRINITY_DN87812_c0_g1_i1	.	.	.	.
TRINITY_DN87864_c0_g1	TRINITY_DN87864_c0_g1_i1	.	.	.	.
TRINITY_DN87813_c0_g1	TRINITY_DN87813_c0_g1_i1	.	.	.	.
TRINITY_DN2721_c0_g1	TRINITY_DN2721_c0_g1_i1	.	.	.	.
TRINITY_DN2701_c0_g1	TRINITY_DN2701_c0_g1_i1	.	.	.	.
TRINITY_DN96200_c0_g1	TRINITY_DN96200_c0_g1_i1	.	.	.	.
TRINITY_DN96270_c0_g1	TRINITY_DN96270_c0_g1_i1	.	.	.	.
TRINITY_DN96262_c0_g1	TRINITY_DN96262_c0_g1_i1	.	.	.	.
TRINITY_DN96284_c0_g1	TRINITY_DN96284_c0_g1_i1	.	.	.	.
TRINITY_DN96284_c0_g2	TRINITY_DN96284_c0_g2_i1	.	.	.	.
TRINITY_DN96242_c0_g1	TRINITY_DN96242_c0_g1_i1	.	.	.	.
TRINITY_DN96242_c0_g2	TRINITY_DN96242_c0_g2_i1	.	.	.	.
TRINITY_DN96242_c0_g3	TRINITY_DN96242_c0_g3_i1	.	.	.	.
TRINITY_DN96206_c0_g1	TRINITY_DN96206_c0_g1_i1	.	.	.	.
TRINITY_DN96222_c0_g1	TRINITY_DN96222_c0_g1_i1	.	.	.	.
TRINITY_DN96222_c0_g2	TRINITY_DN96222_c0_g2_i1	.	.	.	.
TRINITY_DN96222_c1_g1	TRINITY_DN96222_c1_g1_i1	TRINITY_DN96222_c1_g1_i1|m.178	2-379[+]	.	.
TRINITY_DN96213_c0_g1	TRINITY_DN96213_c0_g1_i1	.	.	.	.
TRINITY_DN96234_c0_g1	TRINITY_DN96234_c0_g1_i1	TRINITY_DN96234_c0_g1_i1|m.179	391-29[-]	PF00652.17^Ricin_B_lectin^Ricin-type beta-trefoil lectin domain^3-97^E:6.9e-19	.
TRINITY_DN1929_c0_g1	TRINITY_DN1929_c0_g1_i1	.	.	.	.
TRINITY_DN1960_c0_g1	TRINITY_DN1960_c0_g1_i1	.	.	.	.
TRINITY_DN1943_c0_g1	TRINITY_DN1943_c0_g1_i1	.	.	.	.
TRINITY_DN1943_c0_g2	TRINITY_DN1943_c0_g2_i1	.	.	.	.
TRINITY_DN1916_c0_g1	TRINITY_DN1916_c0_g1_i1	.	.	.	.
TRINITY_DN4811_c0_g2	TRINITY_DN4811_c0_g2_i1	.	.	.	.
TRINITY_DN4878_c0_g1	TRINITY_DN4878_c0_g1_i1	.	.	.	.
TRINITY_DN4878_c0_g2	TRINITY_DN4878_c0_g2_i1	.	.	.	.
TRINITY_DN4805_c0_g1	TRINITY_DN4805_c0_g1_i1	.	.	.	.
TRINITY_DN4812_c0_g1	TRINITY_DN4812_c0_g1_i1	.	.	.	.
TRINITY_DN4883_c0_g1	TRINITY_DN4883_c0_g1_i1	.	.	.	.
TRINITY_DN4808_c0_g1	TRINITY_DN4808_c0_g1_i1	.	.	.	.
TRINITY_DN4896_c0_g1	TRINITY_DN4896_c0_g1_i1	.	.	.	.
TRINITY_DN20594_c0_g1	TRINITY_DN20594_c0_g1_i1	TRINITY_DN20594_c0_g1_i1|m.180	3-329[+]	PF00400.27^WD40^WD domain, G-beta repeat^67-100^E:6.4e-06	GO:0005515^molecular_function^protein binding
TRINITY_DN20530_c0_g1	TRINITY_DN20530_c0_g1_i1	.	.	.	.
TRINITY_DN20571_c0_g1	TRINITY_DN20571_c0_g1_i1	.	.	.	.
TRINITY_DN20504_c0_g1	TRINITY_DN20504_c0_g1_i1	.	.	.	.
TRINITY_DN20576_c0_g1	TRINITY_DN20576_c0_g1_i1	.	.	.	.
TRINITY_DN20576_c0_g2	TRINITY_DN20576_c0_g2_i1	.	.	.	.
TRINITY_DN20566_c0_g2	TRINITY_DN20566_c0_g2_i1	.	.	.	.
TRINITY_DN20559_c0_g1	TRINITY_DN20559_c0_g1_i1	.	.	.	.
TRINITY_DN20583_c0_g1	TRINITY_DN20583_c0_g1_i1	.	.	.	.
TRINITY_DN77869_c0_g1	TRINITY_DN77869_c0_g1_i1	TRINITY_DN77869_c0_g1_i1|m.181	3-356[+]	.	.
TRINITY_DN77881_c0_g2	TRINITY_DN77881_c0_g2_i1	.	.	.	.
TRINITY_DN77866_c0_g1	TRINITY_DN77866_c0_g1_i1	.	.	.	.
TRINITY_DN77868_c0_g1	TRINITY_DN77868_c0_g1_i1	.	.	.	.
TRINITY_DN77834_c0_g1	TRINITY_DN77834_c0_g1_i1	TRINITY_DN77834_c0_g1_i1|m.182	484-2[-]	.	.
TRINITY_DN77897_c0_g1	TRINITY_DN77897_c0_g1_i1	.	.	.	.
TRINITY_DN2993_c0_g1	TRINITY_DN2993_c0_g1_i1	.	.	.	.
TRINITY_DN2944_c0_g1	TRINITY_DN2944_c0_g1_i1	.	.	.	.
TRINITY_DN2975_c0_g1	TRINITY_DN2975_c0_g1_i1	.	.	.	.
TRINITY_DN2911_c0_g1	TRINITY_DN2911_c0_g1_i1	.	.	.	.
TRINITY_DN2911_c0_g2	TRINITY_DN2911_c0_g2_i1	.	.	.	.
TRINITY_DN2966_c0_g1	TRINITY_DN2966_c0_g1_i1	.	.	.	.
TRINITY_DN2973_c0_g1	TRINITY_DN2973_c0_g1_i1	.	.	.	.
TRINITY_DN90071_c0_g1	TRINITY_DN90071_c0_g1_i1	.	.	.	.
TRINITY_DN90098_c0_g1	TRINITY_DN90098_c0_g1_i1	.	.	.	.
TRINITY_DN90046_c0_g1	TRINITY_DN90046_c0_g1_i1	.	.	.	.
TRINITY_DN90067_c0_g1	TRINITY_DN90067_c0_g1_i1	.	.	.	.
TRINITY_DN90021_c0_g1	TRINITY_DN90021_c0_g1_i1	.	.	.	.
TRINITY_DN90048_c0_g1	TRINITY_DN90048_c0_g1_i1	.	.	.	.
TRINITY_DN90048_c0_g2	TRINITY_DN90048_c0_g2_i1	.	.	.	.
TRINITY_DN90045_c0_g1	TRINITY_DN90045_c0_g1_i1	.	.	.	.
TRINITY_DN90013_c0_g1	TRINITY_DN90013_c0_g1_i1	.	.	.	.
TRINITY_DN90094_c0_g2	TRINITY_DN90094_c0_g2_i1	.	.	.	.
TRINITY_DN90094_c2_g1	TRINITY_DN90094_c2_g1_i1	.	.	.	.
TRINITY_DN90044_c0_g1	TRINITY_DN90044_c0_g1_i1	.	.	.	.
TRINITY_DN90012_c0_g2	TRINITY_DN90012_c0_g2_i1	TRINITY_DN90012_c0_g2_i1|m.183	433-2[-]	.	.
TRINITY_DN37058_c0_g1	TRINITY_DN37058_c0_g1_i1	.	.	.	.
TRINITY_DN37070_c0_g1	TRINITY_DN37070_c0_g1_i1	.	.	.	.
TRINITY_DN34029_c0_g1	TRINITY_DN34029_c0_g1_i1	.	.	.	.
TRINITY_DN34030_c0_g1	TRINITY_DN34030_c0_g1_i1	.	.	.	.
TRINITY_DN34054_c0_g1	TRINITY_DN34054_c0_g1_i1	.	.	.	.
TRINITY_DN34054_c0_g2	TRINITY_DN34054_c0_g2_i1	.	.	.	.
TRINITY_DN34031_c0_g1	TRINITY_DN34031_c0_g1_i1	.	.	.	.
TRINITY_DN34099_c0_g1	TRINITY_DN34099_c0_g1_i1	.	.	.	.
TRINITY_DN21038_c0_g1	TRINITY_DN21038_c0_g1_i1	.	.	.	.
TRINITY_DN21038_c1_g1	TRINITY_DN21038_c1_g1_i1	.	.	.	.
TRINITY_DN21092_c0_g1	TRINITY_DN21092_c0_g1_i1	TRINITY_DN21092_c0_g1_i1|m.184	1-513[+]	.	.
TRINITY_DN21031_c0_g1	TRINITY_DN21031_c0_g1_i1	.	.	.	.
TRINITY_DN21049_c1_g1	TRINITY_DN21049_c1_g1_i1	.	.	.	.
TRINITY_DN21049_c1_g2	TRINITY_DN21049_c1_g2_i1	.	.	.	.
TRINITY_DN21065_c0_g1	TRINITY_DN21065_c0_g1_i1	.	.	.	.
TRINITY_DN21012_c0_g1	TRINITY_DN21012_c0_g1_i1	TRINITY_DN21012_c0_g1_i1|m.185	358-2[-]	.	.
TRINITY_DN21040_c0_g1	TRINITY_DN21040_c0_g1_i1	.	.	.	.
TRINITY_DN21037_c0_g1	TRINITY_DN21037_c0_g1_i1	.	.	.	.
TRINITY_DN21035_c0_g1	TRINITY_DN21035_c0_g1_i1	.	.	.	.
TRINITY_DN21000_c0_g1	TRINITY_DN21000_c0_g1_i1	.	.	.	.
TRINITY_DN37501_c0_g1	TRINITY_DN37501_c0_g1_i1	.	.	.	.
TRINITY_DN37564_c0_g1	TRINITY_DN37564_c0_g1_i1	.	.	.	.
TRINITY_DN37526_c0_g1	TRINITY_DN37526_c0_g1_i1	.	.	.	.
TRINITY_DN37559_c0_g1	TRINITY_DN37559_c0_g1_i1	.	.	.	.
TRINITY_DN25601_c0_g1	TRINITY_DN25601_c0_g1_i1	.	.	.	.
TRINITY_DN25685_c0_g1	TRINITY_DN25685_c0_g1_i1	.	.	.	.
TRINITY_DN25606_c0_g1	TRINITY_DN25606_c0_g1_i1	.	.	.	.
TRINITY_DN25606_c0_g2	TRINITY_DN25606_c0_g2_i1	.	.	.	.
TRINITY_DN25606_c0_g3	TRINITY_DN25606_c0_g3_i1	.	.	.	.
TRINITY_DN25621_c0_g1	TRINITY_DN25621_c0_g1_i1	.	.	.	.
TRINITY_DN25692_c0_g1	TRINITY_DN25692_c0_g1_i1	.	.	.	.
TRINITY_DN25692_c0_g2	TRINITY_DN25692_c0_g2_i1	.	.	.	.
TRINITY_DN47842_c0_g1	TRINITY_DN47842_c0_g1_i1	.	.	.	.
TRINITY_DN47854_c0_g1	TRINITY_DN47854_c0_g1_i1	.	.	.	.
TRINITY_DN47888_c0_g1	TRINITY_DN47888_c0_g1_i1	.	.	.	.
TRINITY_DN47888_c0_g2	TRINITY_DN47888_c0_g2_i1	.	.	.	.
TRINITY_DN47830_c0_g1	TRINITY_DN47830_c0_g1_i1	.	.	.	.
TRINITY_DN47816_c0_g1	TRINITY_DN47816_c0_g1_i1	.	.	.	.
TRINITY_DN47816_c0_g2	TRINITY_DN47816_c0_g2_i1	.	.	.	.
TRINITY_DN47857_c0_g1	TRINITY_DN47857_c0_g1_i1	.	.	.	.
TRINITY_DN93804_c0_g2	TRINITY_DN93804_c0_g2_i1	.	.	.	.
TRINITY_DN93824_c0_g1	TRINITY_DN93824_c0_g1_i1	.	.	.	.
TRINITY_DN93824_c0_g2	TRINITY_DN93824_c0_g2_i1	.	.	.	.
TRINITY_DN93889_c0_g1	TRINITY_DN93889_c0_g1_i1	TRINITY_DN93889_c0_g1_i1|m.186	412-2[-]	PF12796.2^Ank_2^Ankyrin repeats (3 copies)^2-78^E:3e-14`PF13637.1^Ank_4^Ankyrin repeats (many copies)^5-31^E:4.4e-05`PF13857.1^Ank_5^Ankyrin repeats (many copies)^7-59^E:1.6e-12`PF00023.25^Ank^Ankyrin repeat^21-53^E:5.9e-10`PF13606.1^Ank_3^Ankyrin repeat^21-48^E:2.5e-06`PF13637.1^Ank_4^Ankyrin repeats (many copies)^23-75^E:1.1e-12	GO:0005515^molecular_function^protein binding
TRINITY_DN93889_c1_g1	TRINITY_DN93889_c1_g1_i1	.	.	.	.
TRINITY_DN93844_c0_g1	TRINITY_DN93844_c0_g1_i1	.	.	.	.
TRINITY_DN93809_c0_g1	TRINITY_DN93809_c0_g1_i1	.	.	.	.
TRINITY_DN93809_c0_g2	TRINITY_DN93809_c0_g2_i1	.	.	.	.
TRINITY_DN93830_c0_g1	TRINITY_DN93830_c0_g1_i1	.	.	.	.
TRINITY_DN93830_c0_g2	TRINITY_DN93830_c0_g2_i1	.	.	.	.
TRINITY_DN93858_c0_g1	TRINITY_DN93858_c0_g1_i1	.	.	.	.
TRINITY_DN93858_c0_g2	TRINITY_DN93858_c0_g2_i1	.	.	.	.
TRINITY_DN93862_c1_g1	TRINITY_DN93862_c1_g1_i1	.	.	.	.
TRINITY_DN93888_c0_g1	TRINITY_DN93888_c0_g1_i1	.	.	.	.
TRINITY_DN93806_c0_g1	TRINITY_DN93806_c0_g1_i1	.	.	.	.
TRINITY_DN93805_c0_g2	TRINITY_DN93805_c0_g2_i1	.	.	.	.
TRINITY_DN21130_c0_g1	TRINITY_DN21130_c0_g1_i1	.	.	.	.
TRINITY_DN21171_c0_g1	TRINITY_DN21171_c0_g1_i1	.	.	.	.
TRINITY_DN21178_c0_g1	TRINITY_DN21178_c0_g1_i1	.	.	.	.
TRINITY_DN21139_c0_g1	TRINITY_DN21139_c0_g1_i1	.	.	.	.
TRINITY_DN21139_c0_g2	TRINITY_DN21139_c0_g2_i1	.	.	.	.
TRINITY_DN21165_c0_g1	TRINITY_DN21165_c0_g1_i1	.	.	.	.
TRINITY_DN21194_c0_g2	TRINITY_DN21194_c0_g2_i1	.	.	.	.
TRINITY_DN21156_c0_g1	TRINITY_DN21156_c0_g1_i1	.	.	.	.
TRINITY_DN21143_c0_g1	TRINITY_DN21143_c0_g1_i1	.	.	.	.
TRINITY_DN21172_c0_g2	TRINITY_DN21172_c0_g2_i1	.	.	.	.
TRINITY_DN21196_c0_g1	TRINITY_DN21196_c0_g1_i1	.	.	.	.
TRINITY_DN21169_c0_g1	TRINITY_DN21169_c0_g1_i1	.	.	.	.
TRINITY_DN21114_c0_g1	TRINITY_DN21114_c0_g1_i1	.	.	.	.
TRINITY_DN21114_c0_g2	TRINITY_DN21114_c0_g2_i1	TRINITY_DN21114_c0_g2_i1|m.187	3-302[+]	.	.
TRINITY_DN21147_c0_g1	TRINITY_DN21147_c0_g1_i1	.	.	.	.
TRINITY_DN21134_c0_g1	TRINITY_DN21134_c0_g1_i1	.	.	.	.
TRINITY_DN21134_c0_g2	TRINITY_DN21134_c0_g2_i1	.	.	.	.
TRINITY_DN31450_c0_g1	TRINITY_DN31450_c0_g1_i1	.	.	.	.
TRINITY_DN31486_c0_g1	TRINITY_DN31486_c0_g1_i1	.	.	.	.
TRINITY_DN31429_c0_g1	TRINITY_DN31429_c0_g1_i1	.	.	.	.
TRINITY_DN86026_c0_g1	TRINITY_DN86026_c0_g1_i1	.	.	.	.
TRINITY_DN86087_c0_g1	TRINITY_DN86087_c0_g1_i1	.	.	.	.
TRINITY_DN86087_c0_g2	TRINITY_DN86087_c0_g2_i1	.	.	.	.
[truncated: 92,207 more rows]
